# Supplementary material for: Kinomics toolbox—A web platform for analysis and viewing of kinomic peptide array data
Source: PLoS One. 2018 Aug 21;13(8):e0202139. doi: 10.1371/journal.pone.0202139 (PMC6103510; doi:10.1371/journal.pone.0202139)
Supplement: S1 Dataset — The level 1.0.0 dataset is available as JSON object. (JSON) [file pone.0202139.s007.json]

[{"_id":"07ad4ee1-4492-4a4b-8742-7448bdb9bd05","name":"631308612_4","name_id":"07ad4ee1-4492-4a4b-8742-7448bdb9bd05","sample_data":[{"key":"Sample name","value":"U87"},{"key":"Sample Type","value":"PP MARCKS"}],"run_data":[{"key":"Barcode","value":"631308612"},{"key":"Row","value":"4"},{"key":"Col","value":"1"},{"key":"Filter","value":"1"},{"key":"Exposure time","value":["10.0","10.0","10.0","10.0","10.0","10.0","10.0","10.0","10.0","10.0","10.0","10.0","10.0","10.0","10.0","10.0","10.0","10.0","10.0","10.0","10.0","10.0","20.0","20.0","20.0","20.0","20.0","20.0","20.0","20.0","20.0","20.0","20.0","20.0","20.0","20.0","20.0","20.0","20.0","20.0","20.0","20.0","20.0","20.0","50.0","50.0","50.0","50.0","50.0","50.0","50.0","50.0","50.0","50.0","50.0","50.0","50.0","50.0","50.0","50.0","50.0","50.0","50.0","50.0","50.0","50.0","100.0","100.0","100.0","100.0","100.0","100.0","100.0","100.0","100.0","100.0","100.0","100.0","100.0","100.0","100.0","100.0","100.0","100.0","100.0","100.0","100.0","100.0","200.0","200.0","200.0","200.0","200.0","200.0","200.0","200.0","200.0","200.0","200.0","200.0","200.0","200.0","200.0","200.0","200.0","200.0","200.0","200.0","200.0","200.0"]},{"key":"Cycle","value":["32","38","44","50","56","62","68","74","80","86","92","98","104","110","116","122","128","134","140","146","152","154","32","38","44","50","56","62","68","74","80","86","92","98","104","110","116","122","128","134","140","146","152","154","32","38","44","50","56","62","68","74","80","86","92","98","104","110","116","122","128","134","140","146","152","154","32","38","44","50","56","62","68","74","80","86","92","98","104","110","116","122","128","134","140","146","152","154","32","38","44","50","56","62","68","74","80","86","92","98","104","110","116","122","128","134","140","146","152","154"]},{"key":"Image","value":["631308612_W4_F1_T10_P32_I16_A30","631308612_W4_F1_T10_P38_I76_A29","631308612_W4_F1_T10_P44_I136_A30","631308612_W4_F1_T10_P50_I196_A29","631308612_W4_F1_T10_P56_I256_A30","631308612_W4_F1_T10_P62_I316_A29","631308612_W4_F1_T10_P68_I376_A30","631308612_W4_F1_T10_P74_I436_A30","631308612_W4_F1_T10_P80_I496_A29","631308612_W4_F1_T10_P86_I556_A30","631308612_W4_F1_T10_P92_I616_A29","631308612_W4_F1_T10_P98_I676_A30","631308612_W4_F1_T10_P104_I736_A29","631308612_W4_F1_T10_P110_I796_A30","631308612_W4_F1_T10_P116_I856_A29","631308612_W4_F1_T10_P122_I916_A30","631308612_W4_F1_T10_P128_I976_A29","631308612_W4_F1_T10_P134_I1036_A30","631308612_W4_F1_T10_P140_I1096_A29","631308612_W4_F1_T10_P146_I1156_A30","631308612_W4_F1_T10_P152_I1216_A30","631308612_W4_F1_T10_P154_I1264_A30","631308612_W4_F1_T20_P32_I17_A30","631308612_W4_F1_T20_P38_I77_A29","631308612_W4_F1_T20_P44_I137_A30","631308612_W4_F1_T20_P50_I197_A29","631308612_W4_F1_T20_P56_I257_A29","631308612_W4_F1_T20_P62_I317_A29","631308612_W4_F1_T20_P68_I377_A29","631308612_W4_F1_T20_P74_I437_A30","631308612_W4_F1_T20_P80_I497_A29","631308612_W4_F1_T20_P86_I557_A30","631308612_W4_F1_T20_P92_I617_A29","631308612_W4_F1_T20_P98_I677_A30","631308612_W4_F1_T20_P104_I737_A29","631308612_W4_F1_T20_P110_I797_A30","631308612_W4_F1_T20_P116_I857_A29","631308612_W4_F1_T20_P122_I917_A30","631308612_W4_F1_T20_P128_I977_A29","631308612_W4_F1_T20_P134_I1037_A30","631308612_W4_F1_T20_P140_I1097_A29","631308612_W4_F1_T20_P146_I1157_A29","631308612_W4_F1_T20_P152_I1217_A30","631308612_W4_F1_T20_P154_I1276_A30","631308612_W4_F1_T50_P32_I18_A30","631308612_W4_F1_T50_P38_I78_A29","631308612_W4_F1_T50_P44_I138_A30","631308612_W4_F1_T50_P50_I198_A29","631308612_W4_F1_T50_P56_I258_A29","631308612_W4_F1_T50_P62_I318_A29","631308612_W4_F1_T50_P68_I378_A29","631308612_W4_F1_T50_P74_I438_A30","631308612_W4_F1_T50_P80_I498_A29","631308612_W4_F1_T50_P86_I558_A30","631308612_W4_F1_T50_P92_I618_A29","631308612_W4_F1_T50_P98_I678_A30","631308612_W4_F1_T50_P104_I738_A29","631308612_W4_F1_T50_P110_I798_A30","631308612_W4_F1_T50_P116_I858_A29","631308612_W4_F1_T50_P122_I918_A30","631308612_W4_F1_T50_P128_I978_A29","631308612_W4_F1_T50_P134_I1038_A30","631308612_W4_F1_T50_P140_I1098_A29","631308612_W4_F1_T50_P146_I1158_A29","631308612_W4_F1_T50_P152_I1218_A29","631308612_W4_F1_T50_P154_I1288_A29","631308612_W4_F1_T100_P32_I19_A30","631308612_W4_F1_T100_P38_I79_A29","631308612_W4_F1_T100_P44_I139_A30","631308612_W4_F1_T100_P50_I199_A29","631308612_W4_F1_T100_P56_I259_A29","631308612_W4_F1_T100_P62_I319_A29","631308612_W4_F1_T100_P68_I379_A29","631308612_W4_F1_T100_P74_I439_A30","631308612_W4_F1_T100_P80_I499_A29","631308612_W4_F1_T100_P86_I559_A30","631308612_W4_F1_T100_P92_I619_A29","631308612_W4_F1_T100_P98_I679_A30","631308612_W4_F1_T100_P104_I739_A29","631308612_W4_F1_T100_P110_I799_A30","631308612_W4_F1_T100_P116_I859_A29","631308612_W4_F1_T100_P122_I919_A30","631308612_W4_F1_T100_P128_I979_A29","631308612_W4_F1_T100_P134_I1039_A30","631308612_W4_F1_T100_P140_I1099_A29","631308612_W4_F1_T100_P146_I1159_A29","631308612_W4_F1_T100_P152_I1219_A30","631308612_W4_F1_T100_P154_I1300_A29","631308612_W4_F1_T200_P32_I20_A30","631308612_W4_F1_T200_P38_I80_A29","631308612_W4_F1_T200_P44_I140_A30","631308612_W4_F1_T200_P50_I200_A29","631308612_W4_F1_T200_P56_I260_A29","631308612_W4_F1_T200_P62_I320_A29","631308612_W4_F1_T200_P68_I380_A29","631308612_W4_F1_T200_P74_I440_A30","631308612_W4_F1_T200_P80_I500_A29","631308612_W4_F1_T200_P86_I560_A29","631308612_W4_F1_T200_P92_I620_A29","631308612_W4_F1_T200_P98_I680_A30","631308612_W4_F1_T200_P104_I740_A29","631308612_W4_F1_T200_P110_I800_A30","631308612_W4_F1_T200_P116_I860_A29","631308612_W4_F1_T200_P122_I920_A30","631308612_W4_F1_T200_P128_I980_A29","631308612_W4_F1_T200_P134_I1040_A30","631308612_W4_F1_T200_P140_I1100_A29","631308612_W4_F1_T200_P146_I1160_A29","631308612_W4_F1_T200_P152_I1220_A30","631308612_W4_F1_T200_P154_I1312_A30"]},{"key":"Temperature","value":["30.0","29.0","30.0","29.0","30.0","29.0","30.0","30.0","29.0","30.0","29.0","30.0","29.0","30.0","29.0","30.0","29.0","30.0","29.0","30.0","30.0","30.0","30.0","29.0","30.0","29.0","29.0","29.0","29.0","30.0","29.0","30.0","29.0","30.0","29.0","30.0","29.0","30.0","29.0","30.0","29.0","29.0","30.0","30.0","30.0","29.0","30.0","29.0","29.0","29.0","29.0","30.0","29.0","30.0","29.0","30.0","29.0","30.0","29.0","30.0","29.0","30.0","29.0","29.0","29.0","29.0","30.0","29.0","30.0","29.0","29.0","29.0","29.0","30.0","29.0","30.0","29.0","30.0","29.0","30.0","29.0","30.0","29.0","30.0","29.0","29.0","30.0","29.0","30.0","29.0","30.0","29.0","29.0","29.0","29.0","30.0","29.0","29.0","29.0","30.0","29.0","30.0","29.0","30.0","29.0","30.0","29.0","29.0","30.0","30.0"]},{"key":"Instrument type","value":"PS12"},{"key":"Instrument unit","value":"07100065"},{"key":"Image timestamp","value":"1"},{"key":"PamChip Location","value":"1"},{"key":"Array","value":"A4"},{"key":"GridID","value":["331","332","333","334","335","336","337","338","339","340","341","342","343","344","345","346","347","348","349","350","351","352","353","354","355","356","357","358","359","360","361","362","363","364","365","366","367","368","369","370","371","372","373","374","375","376","377","378","379","380","381","382","383","384","385","386","387","388","389","390","391","392","393","394","395","396","397","398","399","400","401","402","403","404","405","406","407","408","409","410","411","412","413","414","415","416","417","418","419","420","421","422","423","424","425","426","427","428","429","430","431","432","433","434","435","436","437","438","439","440"]},{"key":"Grid type","value":"0"},{"key":"filename","value":"/home/adussaq/bngFiles/_Export_Median_Signal_170608121940.txt","origin":"signal"},{"key":"filename","value":"/home/adussaq/bngFiles/_Export_Median_Background_170608121944.txt","origin":"background"},{"key":"title line","value":"BioNavigator Version;0.6.2.70;PamGrid Version;QuantitationType;Median_Signal;Protocol file name;8.12.16DussaqEustaceEXT PTK 1Date;Thu, 08 Jun 2017 12:19:40 GMT","origin":"signal"},{"key":"title line","value":"BioNavigator Version;0.6.2.70;PamGrid Version;QuantitationType;Median_Background;Protocol file name;8.12.16DussaqEustaceEXT PTK 1Date;Thu, 08 Jun 2017 12:19:44 GMT","origin":"background"},{"key":"Article Number","value":"86312"}],"exposures":[10,10,10,10,10,10,10,10,10,10,10,10,10,10,10,10,10,10,10,10,10,10,20,20,20,20,20,20,20,20,20,20,20,20,20,20,20,20,20,20,20,20,20,20,50,50,50,50,50,50,50,50,50,50,50,50,50,50,50,50,50,50,50,50,50,50,100,100,100,100,100,100,100,100,100,100,100,100,100,100,100,100,100,100,100,100,100,100,200,200,200,200,200,200,200,200,200,200,200,200,200,200,200,200,200,200,200,200,200,200],"cycles":[32,38,44,50,56,62,68,74,80,86,92,98,104,110,116,122,128,134,140,146,152,null,32,38,44,50,56,62,68,74,80,86,92,98,104,110,116,122,128,134,140,146,152,null,32,38,44,50,56,62,68,74,80,86,92,98,104,110,116,122,128,134,140,146,152,null,32,38,44,50,56,62,68,74,80,86,92,98,104,110,116,122,128,134,140,146,152,null,32,38,44,50,56,62,68,74,80,86,92,98,104,110,116,122,128,134,140,146,152,null],"peptides":[[{"key":"spotRow","value":"-6"},{"key":"spotCol","value":"-20"},{"key":"ID","value":"#REF"},{"key":"Sequence","value":"NA"},{"key":"Tyr","value":"NA"},{"key":"SpotConcentration (�M)","value":"NA"},{"key":"UniprotAccession","value":"NA"},{"key":"Description","value":"NA"},{"key":"Xoff","value":"0.0"},{"key":"Yoff","value":"0.0"}],[{"key":"spotRow","value":"-6"},{"key":"spotCol","value":"-19"},{"key":"ID","value":"#REF"},{"key":"Sequence","value":"NA"},{"key":"Tyr","value":"NA"},{"key":"SpotConcentration (�M)","value":"NA"},{"key":"UniprotAccession","value":"NA"},{"key":"Description","value":"NA"},{"key":"Xoff","value":"0.0"},{"key":"Yoff","value":"0.0"}],[{"key":"spotRow","value":"-5"},{"key":"spotCol","value":"-1"},{"key":"ID","value":"#REF"},{"key":"Sequence","value":"NA"},{"key":"Tyr","value":"NA"},{"key":"SpotConcentration (�M)","value":"NA"},{"key":"UniprotAccession","value":"NA"},{"key":"Description","value":"NA"},{"key":"Xoff","value":"0.0"},{"key":"Yoff","value":"0.0"}],[{"key":"spotRow","value":"-4"},{"key":"spotCol","value":"-20"},{"key":"ID","value":"#REF"},{"key":"Sequence","value":"NA"},{"key":"Tyr","value":"NA"},{"key":"SpotConcentration (�M)","value":"NA"},{"key":"UniprotAccession","value":"NA"},{"key":"Description","value":"NA"},{"key":"Xoff","value":"0.0"},{"key":"Yoff","value":"0.0"}],[{"key":"spotRow","value":"-3"},{"key":"spotCol","value":"-2"},{"key":"ID","value":"#REF"},{"key":"Sequence","value":"NA"},{"key":"Tyr","value":"NA"},{"key":"SpotConcentration (�M)","value":"NA"},{"key":"UniprotAccession","value":"NA"},{"key":"Description","value":"NA"},{"key":"Xoff","value":"0.0"},{"key":"Yoff","value":"0.0"}],[{"key":"spotRow","value":"-3"},{"key":"spotCol","value":"-1"},{"key":"ID","value":"#REF"},{"key":"Sequence","value":"NA"},{"key":"Tyr","value":"NA"},{"key":"SpotConcentration (�M)","value":"NA"},{"key":"UniprotAccession","value":"NA"},{"key":"Description","value":"NA"},{"key":"Xoff","value":"0.0"},{"key":"Yoff","value":"0.0"}],[{"key":"spotRow","value":"-2"},{"key":"spotCol","value":"-20"},{"key":"ID","value":"#REF"},{"key":"Sequence","value":"NA"},{"key":"Tyr","value":"NA"},{"key":"SpotConcentration (�M)","value":"NA"},{"key":"UniprotAccession","value":"NA"},{"key":"Description","value":"NA"},{"key":"Xoff","value":"0.0"},{"key":"Yoff","value":"0.0"}],[{"key":"spotRow","value":"-1"},{"key":"spotCol","value":"-1"},{"key":"ID","value":"#REF"},{"key":"Sequence","value":"NA"},{"key":"Tyr","value":"NA"},{"key":"SpotConcentration (�M)","value":"NA"},{"key":"UniprotAccession","value":"NA"},{"key":"Description","value":"NA"},{"key":"Xoff","value":"0.0"},{"key":"Yoff","value":"0.0"}],[{"key":"spotRow","value":"1"},{"key":"spotCol","value":"1"},{"key":"ID","value":"41_654_666"},{"key":"Sequence","value":"LDGENIYIRHSNL"},{"key":"Tyr","value":"[660]"},{"key":"SpotConcentration (�M)","value":"1000.0"},{"key":"UniprotAccession","value":"P11171"},{"key":"Description","value":"Protein 4.1 (Band 4.1) (P4.1) (EPB4.1) (4.1R)."},{"key":"Xoff","value":"0.0"},{"key":"Yoff","value":"0.0"}],[{"key":"spotRow","value":"1"},{"key":"spotCol","value":"2"},{"key":"ID","value":"ACHD_383_395"},{"key":"Sequence","value":"YISKAEEYFLLKS"},{"key":"Tyr","value":"[383, 390]"},{"key":"SpotConcentration (�M)","value":"1000.0"},{"key":"UniprotAccession","value":"Q07001"},{"key":"Description","value":"Acetylcholine receptor subunit delta precursor."},{"key":"Xoff","value":"0.0"},{"key":"Yoff","value":"0.0"}],[{"key":"spotRow","value":"1"},{"key":"spotCol","value":"3"},{"key":"ID","value":"AMPE_5_17"},{"key":"Sequence","value":"EREGSKRYCIQTK"},{"key":"Tyr","value":"[12]"},{"key":"SpotConcentration (�M)","value":"1000.0"},{"key":"UniprotAccession","value":"Q07075"},{"key":"Description","value":"Glutamyl aminopeptidase (EC 3.4.11.7) (EAP) (Aminopeptidase A) (APA)(Differentiation antigen gp160) (CD249 antigen)."},{"key":"Xoff","value":"0.0"},{"key":"Yoff","value":"0.0"}],[{"key":"spotRow","value":"1"},{"key":"spotCol","value":"4"},{"key":"ID","value":"ANXA1_14_26"},{"key":"Sequence","value":"IENEEQEYVQTVK"},{"key":"Tyr","value":"[21]"},{"key":"SpotConcentration (�M)","value":"1000.0"},{"key":"UniprotAccession","value":"P04083"},{"key":"Description","value":"Annexin A1 (Annexin-1) (Annexin I) (Lipocortin I) (Calpactin II)(Chromobindin-9) (p35) (Phospholipase A2 inhibitory protein)."},{"key":"Xoff","value":"0.0"},{"key":"Yoff","value":"0.0"}],[{"key":"spotRow","value":"1"},{"key":"spotCol","value":"5"},{"key":"ID","value":"ANXA2_17_29"},{"key":"Sequence","value":"HSTPPSAYGSVKA"},{"key":"Tyr","value":"[24]"},{"key":"SpotConcentration (�M)","value":"1000.0"},{"key":"UniprotAccession","value":"P07355"},{"key":"Description","value":"Annexin A2 (Annexin-2) (Annexin II) (Lipocortin II) (Calpactin I heavychain) (Chromobindin-8) (p36) (Protein I) (Placental anticoagulantprotein IV) (PAP-IV)."},{"key":"Xoff","value":"0.0"},{"key":"Yoff","value":"0.0"}],[{"key":"spotRow","value":"1"},{"key":"spotCol","value":"6"},{"key":"ID","value":"ART_004_EAIYAAPFAKKKXC"},{"key":"Sequence","value":"EAIYAAPFAKKK"},{"key":"Tyr","value":"NA"},{"key":"SpotConcentration (�M)","value":"1000.0"},{"key":"UniprotAccession","value":"NA"},{"key":"Description","value":"NA"},{"key":"Xoff","value":"0.0"},{"key":"Yoff","value":"0.0"}],[{"key":"spotRow","value":"1"},{"key":"spotCol","value":"7"},{"key":"ID","value":"B3AT_39_51"},{"key":"Sequence","value":"TEATATDYHTTSH"},{"key":"Tyr","value":"[46]"},{"key":"SpotConcentration (�M)","value":"1000.0"},{"key":"UniprotAccession","value":"P02730"},{"key":"Description","value":"Band 3 anion transport protein (Anion exchange protein 1) (AE 1)(Solute carrier family 4 member 1) (CD233 antigen)."},{"key":"Xoff","value":"0.0"},{"key":"Yoff","value":"0.0"}],[{"key":"spotRow","value":"1"},{"key":"spotCol","value":"8"},{"key":"ID","value":"CTNB1_79_91"},{"key":"Sequence","value":"VADIDGQYAMTRA"},{"key":"Tyr","value":"[86]"},{"key":"SpotConcentration (�M)","value":"1000.0"},{"key":"UniprotAccession","value":"P35222"},{"key":"Description","value":"Catenin beta-1 (Beta-catenin)."},{"key":"Xoff","value":"0.0"},{"key":"Yoff","value":"0.0"}],[{"key":"spotRow","value":"1"},{"key":"spotCol","value":"9"},{"key":"ID","value":"C1R_199_211"},{"key":"Sequence","value":"TEASGYISSLEYP"},{"key":"Tyr","value":"[204, 210]"},{"key":"SpotConcentration (�M)","value":"1000.0"},{"key":"UniprotAccession","value":"P00736"},{"key":"Description","value":"Complement C1r subcomponent precursor (EC 3.4.21.41) (Complementcomponent 1, r subcomponent) [Contains: Complement C1r subcomponentheavy chain; Complement C1r subcomponent light chain]."},{"key":"Xoff","value":"0.0"},{"key":"Yoff","value":"0.0"}],[{"key":"spotRow","value":"1"},{"key":"spotCol","value":"10"},{"key":"ID","value":"CALM_93_105"},{"key":"Sequence","value":"FDKDGNGYISAAE"},{"key":"Tyr","value":"[100]"},{"key":"SpotConcentration (�M)","value":"1000.0"},{"key":"UniprotAccession","value":"P62158"},{"key":"Description","value":"Calmodulin (CaM)."},{"key":"Xoff","value":"0.0"},{"key":"Yoff","value":"0.0"}],[{"key":"spotRow","value":"1"},{"key":"spotCol","value":"11"},{"key":"ID","value":"PGFRB_1014_1028"},{"key":"Sequence","value":"PNEGDNDYIIPLPDP"},{"key":"Tyr","value":"[1021]"},{"key":"SpotConcentration (�M)","value":"1000.0"},{"key":"UniprotAccession","value":"P09619"},{"key":"Description","value":"Beta-type platelet-derived growth factor receptor precursor(EC 2.7.10.1) (PDGF-R-beta) (CD140b antigen)."},{"key":"Xoff","value":"0.0"},{"key":"Yoff","value":"0.0"}],[{"key":"spotRow","value":"1"},{"key":"spotCol","value":"12"},{"key":"ID","value":"ART_003_EAI(pY)AAPFAKKKXC"},{"key":"Sequence","value":"EAI(pY)AAPFAKKK"},{"key":"Tyr","value":"NA"},{"key":"SpotConcentration (�M)","value":"30.0"},{"key":"UniprotAccession","value":"NA"},{"key":"Description","value":"NA"},{"key":"Xoff","value":"0.0"},{"key":"Yoff","value":"0.0"}],[{"key":"spotRow","value":"2"},{"key":"spotCol","value":"1"},{"key":"ID","value":"CALM_95_107"},{"key":"Sequence","value":"KDGNGYISAAELR"},{"key":"Tyr","value":"[100]"},{"key":"SpotConcentration (�M)","value":"1000.0"},{"key":"UniprotAccession","value":"P62158"},{"key":"Description","value":"Calmodulin (CaM)."},{"key":"Xoff","value":"0.0"},{"key":"Yoff","value":"0.0"}],[{"key":"spotRow","value":"2"},{"key":"spotCol","value":"2"},{"key":"ID","value":"CBL_693_705"},{"key":"Sequence","value":"EGEEDTEYMTPSS"},{"key":"Tyr","value":"[700]"},{"key":"SpotConcentration (�M)","value":"1000.0"},{"key":"UniprotAccession","value":"P22681"},{"key":"Description","value":"E3 ubiquitin-protein ligase CBL (EC 6.3.2.-) (Signal transductionprotein CBL) (Proto-oncogene c-CBL) (Casitas B-lineage lymphoma proto-oncogene) (RING finger protein 55)."},{"key":"Xoff","value":"0.0"},{"key":"Yoff","value":"0.0"}],[{"key":"spotRow","value":"2"},{"key":"spotCol","value":"3"},{"key":"ID","value":"CD3Z_116_128"},{"key":"Sequence","value":"KDKMAEAYSEIGM"},{"key":"Tyr","value":"[123]"},{"key":"SpotConcentration (�M)","value":"1000.0"},{"key":"UniprotAccession","value":"P20963"},{"key":"Description","value":"T-cell surface glycoprotein CD3 zeta chain precursor (T-cell receptorT3 zeta chain) (CD247 antigen)."},{"key":"Xoff","value":"0.0"},{"key":"Yoff","value":"0.0"}],[{"key":"spotRow","value":"2"},{"key":"spotCol","value":"4"},{"key":"ID","value":"CD3Z_146_158"},{"key":"Sequence","value":"STATKDTYDALHM"},{"key":"Tyr","value":"[153]"},{"key":"SpotConcentration (�M)","value":"1000.0"},{"key":"UniprotAccession","value":"P20963"},{"key":"Description","value":"T-cell surface glycoprotein CD3 zeta chain precursor (T-cell receptorT3 zeta chain) (CD247 antigen)."},{"key":"Xoff","value":"0.0"},{"key":"Yoff","value":"0.0"}],[{"key":"spotRow","value":"2"},{"key":"spotCol","value":"5"},{"key":"ID","value":"CD79A_181_193"},{"key":"Sequence","value":"EYEDENLYEGLNL"},{"key":"Tyr","value":"[182, 188]"},{"key":"SpotConcentration (�M)","value":"1000.0"},{"key":"UniprotAccession","value":"P11912"},{"key":"Description","value":"B-cell antigen receptor complex-associated protein alpha-chainprecursor (Ig-alpha) (MB-1 membrane glycoprotein) (Surface IgM-associated protein) (Membrane-bound immunoglobulin-associated protein)(CD79a antigen)."},{"key":"Xoff","value":"0.0"},{"key":"Yoff","value":"0.0"}],[{"key":"spotRow","value":"2"},{"key":"spotCol","value":"6"},{"key":"ID","value":"CDK2_8_20"},{"key":"Sequence","value":"EKIGEGTYGVVYK"},{"key":"Tyr","value":"[15, 19]"},{"key":"SpotConcentration (�M)","value":"1000.0"},{"key":"UniprotAccession","value":"P24941"},{"key":"Description","value":"Cell division protein kinase 2 (EC 2.7.11.22) (p33 protein kinase)."},{"key":"Xoff","value":"0.0"},{"key":"Yoff","value":"0.0"}],[{"key":"spotRow","value":"2"},{"key":"spotCol","value":"7"},{"key":"ID","value":"CDK7_157_169"},{"key":"Sequence","value":"GLAKSFGSPNRAY"},{"key":"Tyr","value":"[169]"},{"key":"SpotConcentration (�M)","value":"1000.0"},{"key":"UniprotAccession","value":"P50613"},{"key":"Description","value":"Cell division protein kinase 7 (EC 2.7.11.22) (EC 2.7.11.23) (CDK-activating kinase) (CAK) (TFIIH basal transcription factor complexkinase subunit) (39 kDa protein kinase) (P39 Mo15) (STK1) (CAK1)."},{"key":"Xoff","value":"0.0"},{"key":"Yoff","value":"0.0"}],[{"key":"spotRow","value":"2"},{"key":"spotCol","value":"8"},{"key":"ID","value":"CRK_214_226"},{"key":"Sequence","value":"GPPEPGPYAQPSV"},{"key":"Tyr","value":"[221]"},{"key":"SpotConcentration (�M)","value":"1000.0"},{"key":"UniprotAccession","value":"P46108"},{"key":"Description","value":"Proto-oncogene C-crk (p38) (Adapter molecule crk)."},{"key":"Xoff","value":"0.0"},{"key":"Yoff","value":"0.0"}],[{"key":"spotRow","value":"2"},{"key":"spotCol","value":"9"},{"key":"ID","value":"DCX_109_121"},{"key":"Sequence","value":"GIVYAVSSDRFRS"},{"key":"Tyr","value":"[112]"},{"key":"SpotConcentration (�M)","value":"1000.0"},{"key":"UniprotAccession","value":"O43602"},{"key":"Description","value":"Neuronal migration protein doublecortin (Lissencephalin-X) (Lis-X)(Doublin)."},{"key":"Xoff","value":"0.0"},{"key":"Yoff","value":"0.0"}],[{"key":"spotRow","value":"2"},{"key":"spotCol","value":"10"},{"key":"ID","value":"DDR1_506_518"},{"key":"Sequence","value":"LLLSNPAYRLLLA"},{"key":"Tyr","value":"[513]"},{"key":"SpotConcentration (�M)","value":"1000.0"},{"key":"UniprotAccession","value":"Q08345"},{"key":"Description","value":"Epithelial discoidin domain-containing receptor 1 precursor(EC 2.7.10.1) (Epithelial discoidin domain receptor 1) (Tyrosinekinase DDR) (Discoidin receptor tyrosine kinase) (Tyrosine-proteinkinase CAK) (Cell adhesion kinase) (TRK E) (Protein-tyrosine kinaseRTK 6) (HGK2) (CD167a antigen)."},{"key":"Xoff","value":"0.0"},{"key":"Yoff","value":"0.0"}],[{"key":"spotRow","value":"2"},{"key":"spotCol","value":"11"},{"key":"ID","value":"DYR1A_212_224"},{"key":"Sequence","value":"KHDTEMKYYIVHL"},{"key":"Tyr","value":"[219, 220]"},{"key":"SpotConcentration (�M)","value":"1000.0"},{"key":"UniprotAccession","value":"Q13627"},{"key":"Description","value":"Dual specificity tyrosine-phosphorylation-regulated kinase 1A(EC 2.7.12.1) (Protein kinase minibrain homolog) (MNBH) (HP86) (Dualspecificity YAK1-related kinase) (hMNB)."},{"key":"Xoff","value":"0.0"},{"key":"Yoff","value":"0.0"}],[{"key":"spotRow","value":"2"},{"key":"spotCol","value":"12"},{"key":"ID","value":"DYR1A_312_324"},{"key":"Sequence","value":"CQLGQRIYQYIQS"},{"key":"Tyr","value":"[319, 321]"},{"key":"SpotConcentration (�M)","value":"1000.0"},{"key":"UniprotAccession","value":"Q13627"},{"key":"Description","value":"Dual specificity tyrosine-phosphorylation-regulated kinase 1A(EC 2.7.12.1) (Protein kinase minibrain homolog) (MNBH) (HP86) (Dualspecificity YAK1-related kinase) (hMNB)."},{"key":"Xoff","value":"0.0"},{"key":"Yoff","value":"0.0"}],[{"key":"spotRow","value":"3"},{"key":"spotCol","value":"1"},{"key":"ID","value":"EFS_246_258"},{"key":"Sequence","value":"GGTDEGIYDVPLL"},{"key":"Tyr","value":"[253]"},{"key":"SpotConcentration (�M)","value":"500.0"},{"key":"UniprotAccession","value":"O43281"},{"key":"Description","value":"Embryonal Fyn-associated substrate (HEFS)."},{"key":"Xoff","value":"0.0"},{"key":"Yoff","value":"0.0"}],[{"key":"spotRow","value":"3"},{"key":"spotCol","value":"2"},{"key":"ID","value":"EFS_246_258_Y253F"},{"key":"Sequence","value":"GGTDEGIFDVPLL"},{"key":"Tyr","value":"[]"},{"key":"SpotConcentration (�M)","value":"500.0"},{"key":"UniprotAccession","value":"O43281"},{"key":"Description","value":"Embryonal Fyn-associated substrate (HEFS)."},{"key":"Xoff","value":"0.0"},{"key":"Yoff","value":"0.0"}],[{"key":"spotRow","value":"3"},{"key":"spotCol","value":"3"},{"key":"ID","value":"EGFR_1062_1074"},{"key":"Sequence","value":"EDSFLQRYSSDPT"},{"key":"Tyr","value":"[1069]"},{"key":"SpotConcentration (�M)","value":"1000.0"},{"key":"UniprotAccession","value":"P00533"},{"key":"Description","value":"Epidermal growth factor receptor precursor (EC 2.7.10.1) (Receptortyrosine-protein kinase ErbB-1)."},{"key":"Xoff","value":"0.0"},{"key":"Yoff","value":"0.0"}],[{"key":"spotRow","value":"3"},{"key":"spotCol","value":"4"},{"key":"ID","value":"EGFR_1103_1115"},{"key":"Sequence","value":"GSVQNPVYHNQPL"},{"key":"Tyr","value":"[1110]"},{"key":"SpotConcentration (�M)","value":"1000.0"},{"key":"UniprotAccession","value":"P00533"},{"key":"Description","value":"Epidermal growth factor receptor precursor (EC 2.7.10.1) (Receptortyrosine-protein kinase ErbB-1)."},{"key":"Xoff","value":"0.0"},{"key":"Yoff","value":"0.0"}],[{"key":"spotRow","value":"3"},{"key":"spotCol","value":"5"},{"key":"ID","value":"EGFR_1118_1130"},{"key":"Sequence","value":"APSRDPHYQDPHS"},{"key":"Tyr","value":"[1125]"},{"key":"SpotConcentration (�M)","value":"1000.0"},{"key":"UniprotAccession","value":"P00533"},{"key":"Description","value":"Epidermal growth factor receptor precursor (EC 2.7.10.1) (Receptortyrosine-protein kinase ErbB-1)."},{"key":"Xoff","value":"0.0"},{"key":"Yoff","value":"0.0"}],[{"key":"spotRow","value":"3"},{"key":"spotCol","value":"6"},{"key":"ID","value":"EGFR_1165_1177"},{"key":"Sequence","value":"ISLDNPDYQQDFF"},{"key":"Tyr","value":"[1172]"},{"key":"SpotConcentration (�M)","value":"1000.0"},{"key":"UniprotAccession","value":"P00533"},{"key":"Description","value":"Epidermal growth factor receptor precursor (EC 2.7.10.1) (Receptortyrosine-protein kinase ErbB-1)."},{"key":"Xoff","value":"0.0"},{"key":"Yoff","value":"0.0"}],[{"key":"spotRow","value":"3"},{"key":"spotCol","value":"7"},{"key":"ID","value":"EGFR_1190_1202"},{"key":"Sequence","value":"STAENAEYLRVAP"},{"key":"Tyr","value":"[1197]"},{"key":"SpotConcentration (�M)","value":"1000.0"},{"key":"UniprotAccession","value":"P00533"},{"key":"Description","value":"Epidermal growth factor receptor precursor (EC 2.7.10.1) (Receptortyrosine-protein kinase ErbB-1)."},{"key":"Xoff","value":"0.0"},{"key":"Yoff","value":"0.0"}],[{"key":"spotRow","value":"3"},{"key":"spotCol","value":"8"},{"key":"ID","value":"EGFR_862_874"},{"key":"Sequence","value":"LGAEEKEYHAEGG"},{"key":"Tyr","value":"[869]"},{"key":"SpotConcentration (�M)","value":"1000.0"},{"key":"UniprotAccession","value":"P00533"},{"key":"Description","value":"Epidermal growth factor receptor precursor (EC 2.7.10.1) (Receptortyrosine-protein kinase ErbB-1)."},{"key":"Xoff","value":"0.0"},{"key":"Yoff","value":"0.0"}],[{"key":"spotRow","value":"3"},{"key":"spotCol","value":"9"},{"key":"ID","value":"EGFR_908_920"},{"key":"Sequence","value":"MTFGSKPYDGIPA"},{"key":"Tyr","value":"[915]"},{"key":"SpotConcentration (�M)","value":"1000.0"},{"key":"UniprotAccession","value":"P00533"},{"key":"Description","value":"Epidermal growth factor receptor precursor (EC 2.7.10.1) (Receptortyrosine-protein kinase ErbB-1)."},{"key":"Xoff","value":"0.0"},{"key":"Yoff","value":"0.0"}],[{"key":"spotRow","value":"3"},{"key":"spotCol","value":"10"},{"key":"ID","value":"ENOG_37_49"},{"key":"Sequence","value":"SGASTGIYEALEL"},{"key":"Tyr","value":"[44]"},{"key":"SpotConcentration (�M)","value":"1000.0"},{"key":"UniprotAccession","value":"P09104"},{"key":"Description","value":"Gamma-enolase (EC 4.2.1.11) (2-phospho-D-glycerate hydro-lyase)(Neural enolase) (Neuron-specific enolase) (NSE) (Enolase 2)."},{"key":"Xoff","value":"0.0"},{"key":"Yoff","value":"0.0"}],[{"key":"spotRow","value":"3"},{"key":"spotCol","value":"11"},{"key":"ID","value":"EPHA1_774_786"},{"key":"Sequence","value":"LDDFDGTYETQGG"},{"key":"Tyr","value":"[781]"},{"key":"SpotConcentration (�M)","value":"1000.0"},{"key":"UniprotAccession","value":"P21709"},{"key":"Description","value":"Ephrin type-A receptor 1 precursor (EC 2.7.10.1) (Tyrosine-proteinkinase receptor EPH)."},{"key":"Xoff","value":"0.0"},{"key":"Yoff","value":"0.0"}],[{"key":"spotRow","value":"3"},{"key":"spotCol","value":"12"},{"key":"ID","value":"EPHA2_581_593"},{"key":"Sequence","value":"QLKPLKTYVDPHT"},{"key":"Tyr","value":"[588]"},{"key":"SpotConcentration (�M)","value":"1000.0"},{"key":"UniprotAccession","value":"P29317"},{"key":"Description","value":"Ephrin type-A receptor 2 precursor (EC 2.7.10.1) (Tyrosine-proteinkinase receptor ECK) (Epithelial cell kinase)."},{"key":"Xoff","value":"0.0"},{"key":"Yoff","value":"0.0"}],[{"key":"spotRow","value":"4"},{"key":"spotCol","value":"1"},{"key":"ID","value":"EPHA2_765_777"},{"key":"Sequence","value":"EDDPEATYTTSGG"},{"key":"Tyr","value":"[772]"},{"key":"SpotConcentration (�M)","value":"1000.0"},{"key":"UniprotAccession","value":"P29317"},{"key":"Description","value":"Ephrin type-A receptor 2 precursor (EC 2.7.10.1) (Tyrosine-proteinkinase receptor ECK) (Epithelial cell kinase)."},{"key":"Xoff","value":"0.0"},{"key":"Yoff","value":"0.0"}],[{"key":"spotRow","value":"4"},{"key":"spotCol","value":"2"},{"key":"ID","value":"EPHA4_589_601"},{"key":"Sequence","value":"LNQGVRTYVDPFT"},{"key":"Tyr","value":"[596]"},{"key":"SpotConcentration (�M)","value":"1000.0"},{"key":"UniprotAccession","value":"P54764"},{"key":"Description","value":"Ephrin type-A receptor 4 precursor (EC 2.7.10.1) (Tyrosine-proteinkinase receptor SEK) (Receptor protein-tyrosine kinase HEK8)(Tyrosine-protein kinase TYRO1)."},{"key":"Xoff","value":"0.0"},{"key":"Yoff","value":"0.0"}],[{"key":"spotRow","value":"4"},{"key":"spotCol","value":"3"},{"key":"ID","value":"EPHA4_921_933"},{"key":"Sequence","value":"QAIKMDRYKDNFT"},{"key":"Tyr","value":"[928]"},{"key":"SpotConcentration (�M)","value":"1000.0"},{"key":"UniprotAccession","value":"P54764"},{"key":"Description","value":"Ephrin type-A receptor 4 precursor (EC 2.7.10.1) (Tyrosine-proteinkinase receptor SEK) (Receptor protein-tyrosine kinase HEK8)(Tyrosine-protein kinase TYRO1)."},{"key":"Xoff","value":"0.0"},{"key":"Yoff","value":"0.0"}],[{"key":"spotRow","value":"4"},{"key":"spotCol","value":"4"},{"key":"ID","value":"EPHA7_607_619"},{"key":"Sequence","value":"TYIDPETYEDPNR"},{"key":"Tyr","value":"[608, 614]"},{"key":"SpotConcentration (�M)","value":"1000.0"},{"key":"UniprotAccession","value":"Q15375"},{"key":"Description","value":"Ephrin type-A receptor 7 precursor (EC 2.7.10.1) (Tyrosine-proteinkinase receptor EHK-3) (EPH homology kinase 3) (Receptor protein-tyrosine kinase HEK11)."},{"key":"Xoff","value":"0.0"},{"key":"Yoff","value":"0.0"}],[{"key":"spotRow","value":"4"},{"key":"spotCol","value":"5"},{"key":"ID","value":"EPHB1_771_783"},{"key":"Sequence","value":"DDTSDPTYTSSLG"},{"key":"Tyr","value":"[778]"},{"key":"SpotConcentration (�M)","value":"1000.0"},{"key":"UniprotAccession","value":"P54762"},{"key":"Description","value":"Ephrin type-B receptor 1 precursor (EC 2.7.10.1) (Tyrosine-proteinkinase receptor EPH-2) (NET) (HEK6) (ELK)."},{"key":"Xoff","value":"0.0"},{"key":"Yoff","value":"0.0"}],[{"key":"spotRow","value":"4"},{"key":"spotCol","value":"6"},{"key":"ID","value":"EPHB1_921_933"},{"key":"Sequence","value":"SAIKMVQYRDSFL"},{"key":"Tyr","value":"[928]"},{"key":"SpotConcentration (�M)","value":"1000.0"},{"key":"UniprotAccession","value":"P54762"},{"key":"Description","value":"Ephrin type-B receptor 1 precursor (EC 2.7.10.1) (Tyrosine-proteinkinase receptor EPH-2) (NET) (HEK6) (ELK)."},{"key":"Xoff","value":"0.0"},{"key":"Yoff","value":"0.0"}],[{"key":"spotRow","value":"4"},{"key":"spotCol","value":"7"},{"key":"ID","value":"EPHB4_583_595"},{"key":"Sequence","value":"IGHGTKVYIDPFT"},{"key":"Tyr","value":"[590]"},{"key":"SpotConcentration (�M)","value":"1000.0"},{"key":"UniprotAccession","value":"P54760"},{"key":"Description","value":"Ephrin type-B receptor 4 precursor (EC 2.7.10.1) (Tyrosine-proteinkinase receptor HTK) (Tyrosine-protein kinase TYRO11)."},{"key":"Xoff","value":"0.0"},{"key":"Yoff","value":"0.0"}],[{"key":"spotRow","value":"4"},{"key":"spotCol","value":"8"},{"key":"ID","value":"EPOR_361_373"},{"key":"Sequence","value":"SEHAQDTYLVLDK"},{"key":"Tyr","value":"[368]"},{"key":"SpotConcentration (�M)","value":"1000.0"},{"key":"UniprotAccession","value":"P19235"},{"key":"Description","value":"Erythropoietin receptor precursor (EPO-R)."},{"key":"Xoff","value":"0.0"},{"key":"Yoff","value":"0.0"}],[{"key":"spotRow","value":"4"},{"key":"spotCol","value":"9"},{"key":"ID","value":"EPOR_419_431"},{"key":"Sequence","value":"ASAASFEYTILDP"},{"key":"Tyr","value":"[426]"},{"key":"SpotConcentration (�M)","value":"1000.0"},{"key":"UniprotAccession","value":"P19235"},{"key":"Description","value":"Erythropoietin receptor precursor (EPO-R)."},{"key":"Xoff","value":"0.0"},{"key":"Yoff","value":"0.0"}],[{"key":"spotRow","value":"4"},{"key":"spotCol","value":"10"},{"key":"ID","value":"ERBB2_1241_1253"},{"key":"Sequence","value":"PTAENPEYLGLDV"},{"key":"Tyr","value":"[1248]"},{"key":"SpotConcentration (�M)","value":"1000.0"},{"key":"UniprotAccession","value":"P04626"},{"key":"Description","value":"Receptor tyrosine-protein kinase erbB-2 precursor (EC 2.7.10.1)(p185erbB2) (C-erbB-2) (NEU proto-oncogene) (Tyrosine kinase-type cellsurface receptor HER2) (MLN 19) (CD340 antigen)."},{"key":"Xoff","value":"0.0"},{"key":"Yoff","value":"0.0"}],[{"key":"spotRow","value":"4"},{"key":"spotCol","value":"11"},{"key":"ID","value":"ERBB2_870_882"},{"key":"Sequence","value":"LDIDETEYHADGG"},{"key":"Tyr","value":"[877]"},{"key":"SpotConcentration (�M)","value":"1000.0"},{"key":"UniprotAccession","value":"P04626"},{"key":"Description","value":"Receptor tyrosine-protein kinase erbB-2 precursor (EC 2.7.10.1)(p185erbB2) (C-erbB-2) (NEU proto-oncogene) (Tyrosine kinase-type cellsurface receptor HER2) (MLN 19) (CD340 antigen)."},{"key":"Xoff","value":"0.0"},{"key":"Yoff","value":"0.0"}],[{"key":"spotRow","value":"4"},{"key":"spotCol","value":"12"},{"key":"ID","value":"ERBB4_1181_1193"},{"key":"Sequence","value":"QALDNPEYHNASN"},{"key":"Tyr","value":"[1188]"},{"key":"SpotConcentration (�M)","value":"1000.0"},{"key":"UniprotAccession","value":"Q15303"},{"key":"Description","value":"Receptor tyrosine-protein kinase erbB-4 precursor (EC 2.7.10.1)(p180erbB4) (Tyrosine kinase-type cell surface receptor HER4)."},{"key":"Xoff","value":"0.0"},{"key":"Yoff","value":"0.0"}],[{"key":"spotRow","value":"5"},{"key":"spotCol","value":"1"},{"key":"ID","value":"ERBB4_1277_1289"},{"key":"Sequence","value":"IVAENPEYLSEFS"},{"key":"Tyr","value":"[1284]"},{"key":"SpotConcentration (�M)","value":"1000.0"},{"key":"UniprotAccession","value":"Q15303"},{"key":"Description","value":"Receptor tyrosine-protein kinase erbB-4 precursor (EC 2.7.10.1)(p180erbB4) (Tyrosine kinase-type cell surface receptor HER4)."},{"key":"Xoff","value":"0.0"},{"key":"Yoff","value":"0.0"}],[{"key":"spotRow","value":"5"},{"key":"spotCol","value":"2"},{"key":"ID","value":"FABPH_13_25"},{"key":"Sequence","value":"DSKNFDDYMKSLG"},{"key":"Tyr","value":"[20]"},{"key":"SpotConcentration (�M)","value":"1000.0"},{"key":"UniprotAccession","value":"P05413"},{"key":"Description","value":"Fatty acid-binding protein, heart (H-FABP) (Heart-type fatty acid-binding protein) (Muscle fatty acid-binding protein) (M-FABP)(Mammary-derived growth inhibitor) (MDGI)."},{"key":"Xoff","value":"0.0"},{"key":"Yoff","value":"0.0"}],[{"key":"spotRow","value":"5"},{"key":"spotCol","value":"3"},{"key":"ID","value":"FAK1_569_581"},{"key":"Sequence","value":"RYMEDSTYYKASK"},{"key":"Tyr","value":"[570, 576, 577]"},{"key":"SpotConcentration (�M)","value":"1000.0"},{"key":"UniprotAccession","value":"Q05397"},{"key":"Description","value":"Focal adhesion kinase 1 (EC 2.7.10.2) (FADK 1) (pp125FAK) (Protein-tyrosine kinase 2)."},{"key":"Xoff","value":"0.0"},{"key":"Yoff","value":"0.0"}],[{"key":"spotRow","value":"5"},{"key":"spotCol","value":"4"},{"key":"ID","value":"FAK2_572_584"},{"key":"Sequence","value":"RYIEDEDYYKASV"},{"key":"Tyr","value":"[573, 579, 580]"},{"key":"SpotConcentration (�M)","value":"1000.0"},{"key":"UniprotAccession","value":"Q14289"},{"key":"Description","value":"Protein tyrosine kinase 2 beta (EC 2.7.10.2) (Focal adhesion kinase 2)(FADK 2) (Proline-rich tyrosine kinase 2) (Cell adhesion kinase beta)(CAK beta) (Calcium-dependent tyrosine kinase) (CADTK) (Relatedadhesion focal tyrosine kinase) (RAFTK)."},{"key":"Xoff","value":"0.0"},{"key":"Yoff","value":"0.0"}],[{"key":"spotRow","value":"5"},{"key":"spotCol","value":"5"},{"key":"ID","value":"FER_707_719"},{"key":"Sequence","value":"RQEDGGVYSSSGL"},{"key":"Tyr","value":"[714]"},{"key":"SpotConcentration (�M)","value":"1000.0"},{"key":"UniprotAccession","value":"P16591"},{"key":"Description","value":"Proto-oncogene tyrosine-protein kinase FER (EC 2.7.10.2) (p94-FER) (c-FER) (Tyrosine kinase 3)."},{"key":"Xoff","value":"0.0"},{"key":"Yoff","value":"0.0"}],[{"key":"spotRow","value":"5"},{"key":"spotCol","value":"6"},{"key":"ID","value":"FES_706_718"},{"key":"Sequence","value":"REEADGVYAASGG"},{"key":"Tyr","value":"[713]"},{"key":"SpotConcentration (�M)","value":"1000.0"},{"key":"UniprotAccession","value":"P07332"},{"key":"Description","value":"Proto-oncogene tyrosine-protein kinase Fes/Fps (EC 2.7.10.2) (C-Fes)."},{"key":"Xoff","value":"0.0"},{"key":"Yoff","value":"0.0"}],[{"key":"spotRow","value":"5"},{"key":"spotCol","value":"7"},{"key":"ID","value":"FGFR1_761_773"},{"key":"Sequence","value":"TSNQEYLDLSMPL"},{"key":"Tyr","value":"[766]"},{"key":"SpotConcentration (�M)","value":"1000.0"},{"key":"UniprotAccession","value":"P11362"},{"key":"Description","value":"Basic fibroblast growth factor receptor 1 precursor (EC 2.7.10.1)(FGFR-1) (bFGF-R) (Fms-like tyrosine kinase 2) (c-fgr) (CD331antigen)."},{"key":"Xoff","value":"0.0"},{"key":"Yoff","value":"0.0"}],[{"key":"spotRow","value":"5"},{"key":"spotCol","value":"8"},{"key":"ID","value":"FGFR2_762_774"},{"key":"Sequence","value":"TLTTNEEYLDLSQ"},{"key":"Tyr","value":"[769]"},{"key":"SpotConcentration (�M)","value":"1000.0"},{"key":"UniprotAccession","value":"P21802"},{"key":"Description","value":"Fibroblast growth factor receptor 2 precursor (EC 2.7.10.1) (FGFR-2)(Keratinocyte growth factor receptor 2) (CD332 antigen)."},{"key":"Xoff","value":"0.0"},{"key":"Yoff","value":"0.0"}],[{"key":"spotRow","value":"5"},{"key":"spotCol","value":"9"},{"key":"ID","value":"FGFR3_641_653"},{"key":"Sequence","value":"DVHNLDYYKKTTN"},{"key":"Tyr","value":"[647, 648]"},{"key":"SpotConcentration (�M)","value":"1000.0"},{"key":"UniprotAccession","value":"P22607"},{"key":"Description","value":"Fibroblast growth factor receptor 3 precursor (EC 2.7.10.1) (FGFR-3)(CD333 antigen)."},{"key":"Xoff","value":"0.0"},{"key":"Yoff","value":"0.0"}],[{"key":"spotRow","value":"5"},{"key":"spotCol","value":"10"},{"key":"ID","value":"FGFR3_753_765"},{"key":"Sequence","value":"TVTSTDEYLDLSA"},{"key":"Tyr","value":"[760]"},{"key":"SpotConcentration (�M)","value":"1000.0"},{"key":"UniprotAccession","value":"P22607"},{"key":"Description","value":"Fibroblast growth factor receptor 3 precursor (EC 2.7.10.1) (FGFR-3)(CD333 antigen)."},{"key":"Xoff","value":"0.0"},{"key":"Yoff","value":"0.0"}],[{"key":"spotRow","value":"5"},{"key":"spotCol","value":"11"},{"key":"ID","value":"FRK_380_392"},{"key":"Sequence","value":"KVDNEDIYESRHE"},{"key":"Tyr","value":"[387]"},{"key":"SpotConcentration (�M)","value":"1000.0"},{"key":"UniprotAccession","value":"P42685"},{"key":"Description","value":"Tyrosine-protein kinase FRK (EC 2.7.10.2) (FYN-related kinase)(Nuclear tyrosine protein kinase RAK)."},{"key":"Xoff","value":"0.0"},{"key":"Yoff","value":"0.0"}],[{"key":"spotRow","value":"5"},{"key":"spotCol","value":"12"},{"key":"ID","value":"INSR_1348_1360"},{"key":"Sequence","value":"SLGFKRSYEEHIP"},{"key":"Tyr","value":"[1355]"},{"key":"SpotConcentration (�M)","value":"1000.0"},{"key":"UniprotAccession","value":"P06213"},{"key":"Description","value":"Insulin receptor precursor (EC 2.7.10.1) (IR) (CD220 antigen)[Contains: Insulin receptor subunit alpha; Insulin receptor subunitbeta]."},{"key":"Xoff","value":"0.0"},{"key":"Yoff","value":"0.0"}],[{"key":"spotRow","value":"6"},{"key":"spotCol","value":"1"},{"key":"ID","value":"INSR_992_1004"},{"key":"Sequence","value":"YASSNPEYLSASD"},{"key":"Tyr","value":"[992, 999]"},{"key":"SpotConcentration (�M)","value":"1000.0"},{"key":"UniprotAccession","value":"P06213"},{"key":"Description","value":"Insulin receptor precursor (EC 2.7.10.1) (IR) (CD220 antigen)[Contains: Insulin receptor subunit alpha; Insulin receptor subunitbeta]."},{"key":"Xoff","value":"0.0"},{"key":"Yoff","value":"0.0"}],[{"key":"spotRow","value":"6"},{"key":"spotCol","value":"2"},{"key":"ID","value":"JAK1_1015_1027"},{"key":"Sequence","value":"AIETDKEYYTVKD"},{"key":"Tyr","value":"[1022, 1023]"},{"key":"SpotConcentration (�M)","value":"1000.0"},{"key":"UniprotAccession","value":"P23458"},{"key":"Description","value":"Tyrosine-protein kinase JAK1 (EC 2.7.10.2) (Janus kinase 1) (JAK-1)."},{"key":"Xoff","value":"0.0"},{"key":"Yoff","value":"0.0"}],[{"key":"spotRow","value":"6"},{"key":"spotCol","value":"3"},{"key":"ID","value":"JAK2_563_577"},{"key":"Sequence","value":"VRREVGDYGQLHETE"},{"key":"Tyr","value":"[570]"},{"key":"SpotConcentration (�M)","value":"1000.0"},{"key":"UniprotAccession","value":"O60674"},{"key":"Description","value":"Tyrosine-protein kinase JAK2 (EC 2.7.10.2) (Janus kinase 2) (JAK-2)."},{"key":"Xoff","value":"0.0"},{"key":"Yoff","value":"0.0"}],[{"key":"spotRow","value":"6"},{"key":"spotCol","value":"4"},{"key":"ID","value":"K2C6B_53_65"},{"key":"Sequence","value":"GAGFGSRSLYGLG"},{"key":"Tyr","value":"[62]"},{"key":"SpotConcentration (�M)","value":"1000.0"},{"key":"UniprotAccession","value":"P04259"},{"key":"Description","value":"Keratin, type II cytoskeletal 6B (Cytokeratin-6B) (CK 6B) (K6bkeratin)."},{"key":"Xoff","value":"0.0"},{"key":"Yoff","value":"0.0"}],[{"key":"spotRow","value":"6"},{"key":"spotCol","value":"5"},{"key":"ID","value":"K2C8_425_437"},{"key":"Sequence","value":"SAYGGLTSPGLSY"},{"key":"Tyr","value":"[427, 437]"},{"key":"SpotConcentration (�M)","value":"1000.0"},{"key":"UniprotAccession","value":"P05787"},{"key":"Description","value":"Keratin, type II cytoskeletal 8 (Cytokeratin-8) (CK-8) (Keratin-8)(K8)."},{"key":"Xoff","value":"0.0"},{"key":"Yoff","value":"0.0"}],[{"key":"spotRow","value":"6"},{"key":"spotCol","value":"6"},{"key":"ID","value":"KSYK_518_530"},{"key":"Sequence","value":"ALRADENYYKAQT"},{"key":"Tyr","value":"[525, 526]"},{"key":"SpotConcentration (�M)","value":"1000.0"},{"key":"UniprotAccession","value":"P43405"},{"key":"Description","value":"Tyrosine-protein kinase SYK (EC 2.7.10.2) (Spleen tyrosine kinase)."},{"key":"Xoff","value":"0.0"},{"key":"Yoff","value":"0.0"}],[{"key":"spotRow","value":"6"},{"key":"spotCol","value":"7"},{"key":"ID","value":"LAT_194_206"},{"key":"Sequence","value":"MESIDDYVNVPES"},{"key":"Tyr","value":"[200]"},{"key":"SpotConcentration (�M)","value":"1000.0"},{"key":"UniprotAccession","value":"O43561"},{"key":"Description","value":"Linker for activation of T-cells family member 1 (36 kDa phospho-tyrosine adapter protein) (pp36) (p36-38)."},{"key":"Xoff","value":"0.0"},{"key":"Yoff","value":"0.0"}],[{"key":"spotRow","value":"6"},{"key":"spotCol","value":"8"},{"key":"ID","value":"LAT_249_261"},{"key":"Sequence","value":"EEGAPDYENLQEL"},{"key":"Tyr","value":"[255]"},{"key":"SpotConcentration (�M)","value":"1000.0"},{"key":"UniprotAccession","value":"O43561"},{"key":"Description","value":"Linker for activation of T-cells family member 1 (36 kDa phospho-tyrosine adapter protein) (pp36) (p36-38)."},{"key":"Xoff","value":"0.0"},{"key":"Yoff","value":"0.0"}],[{"key":"spotRow","value":"6"},{"key":"spotCol","value":"9"},{"key":"ID","value":"LCK_387_399"},{"key":"Sequence","value":"RLIEDNEYTAREG"},{"key":"Tyr","value":"[394]"},{"key":"SpotConcentration (�M)","value":"1000.0"},{"key":"UniprotAccession","value":"P06239"},{"key":"Description","value":"Proto-oncogene tyrosine-protein kinase LCK (EC 2.7.10.2) (p56-LCK)(Lymphocyte cell-specific protein-tyrosine kinase) (LSK) (T cell-specific protein-tyrosine kinase)."},{"key":"Xoff","value":"0.0"},{"key":"Yoff","value":"0.0"}],[{"key":"spotRow","value":"6"},{"key":"spotCol","value":"10"},{"key":"ID","value":"MBP_198_210"},{"key":"Sequence","value":"ARTAHYGSLPQKS"},{"key":"Tyr","value":"[203]"},{"key":"SpotConcentration (�M)","value":"1000.0"},{"key":"UniprotAccession","value":"P02686"},{"key":"Description","value":"Myelin basic protein (MBP) (Myelin A1 protein) (Myelin membraneencephalitogenic protein)."},{"key":"Xoff","value":"0.0"},{"key":"Yoff","value":"0.0"}],[{"key":"spotRow","value":"6"},{"key":"spotCol","value":"11"},{"key":"ID","value":"MBP_259_271"},{"key":"Sequence","value":"FGYGGRASDYKSA"},{"key":"Tyr","value":"[261, 268]"},{"key":"SpotConcentration (�M)","value":"1000.0"},{"key":"UniprotAccession","value":"P02686"},{"key":"Description","value":"Myelin basic protein (MBP) (Myelin A1 protein) (Myelin membraneencephalitogenic protein)."},{"key":"Xoff","value":"0.0"},{"key":"Yoff","value":"0.0"}],[{"key":"spotRow","value":"6"},{"key":"spotCol","value":"12"},{"key":"ID","value":"MBP_263_275"},{"key":"Sequence","value":"GRASDYKSAHKGF"},{"key":"Tyr","value":"[268]"},{"key":"SpotConcentration (�M)","value":"1000.0"},{"key":"UniprotAccession","value":"P02686"},{"key":"Description","value":"Myelin basic protein (MBP) (Myelin A1 protein) (Myelin membraneencephalitogenic protein)."},{"key":"Xoff","value":"0.0"},{"key":"Yoff","value":"0.0"}],[{"key":"spotRow","value":"7"},{"key":"spotCol","value":"1"},{"key":"ID","value":"MET_1227_1239"},{"key":"Sequence","value":"RDMYDKEYYSVHN"},{"key":"Tyr","value":"[1230, 1234, 1235]"},{"key":"SpotConcentration (�M)","value":"1000.0"},{"key":"UniprotAccession","value":"P08581"},{"key":"Description","value":"Hepatocyte growth factor receptor precursor (EC 2.7.10.1) (HGFreceptor) (Scatter factor receptor) (SF receptor) (HGF/SF receptor)(Met proto-oncogene tyrosine kinase) (c-Met)."},{"key":"Xoff","value":"0.0"},{"key":"Yoff","value":"0.0"}],[{"key":"spotRow","value":"7"},{"key":"spotCol","value":"2"},{"key":"ID","value":"MK01_180_192"},{"key":"Sequence","value":"HTGFLTEYVATRW"},{"key":"Tyr","value":"[187]"},{"key":"SpotConcentration (�M)","value":"1000.0"},{"key":"UniprotAccession","value":"P28482"},{"key":"Description","value":"Mitogen-activated protein kinase 1 (EC 2.7.11.24) (Extracellular signal-regulated kinase 2) (ERK-2) (Mitogen-activated protein kinase 2) (MAP kinase 2) (MAPK 2) (p42-MAPK) (ERT1)."},{"key":"Xoff","value":"0.0"},{"key":"Yoff","value":"0.0"}],[{"key":"spotRow","value":"7"},{"key":"spotCol","value":"3"},{"key":"ID","value":"MK01_198_210"},{"key":"Sequence","value":"IMLNSKGYTKSID"},{"key":"Tyr","value":"[205]"},{"key":"SpotConcentration (�M)","value":"1000.0"},{"key":"UniprotAccession","value":"P28482"},{"key":"Description","value":"Mitogen-activated protein kinase 1 (EC 2.7.11.24) (Extracellular signal-regulated kinase 2) (ERK-2) (Mitogen-activated protein kinase 2) (MAP kinase 2) (MAPK 2) (p42-MAPK) (ERT1)."},{"key":"Xoff","value":"0.0"},{"key":"Yoff","value":"0.0"}],[{"key":"spotRow","value":"7"},{"key":"spotCol","value":"4"},{"key":"ID","value":"MK07_211_223"},{"key":"Sequence","value":"AEHQYFMTEYVAT"},{"key":"Tyr","value":"[215, 220]"},{"key":"SpotConcentration (�M)","value":"1000.0"},{"key":"UniprotAccession","value":"Q13164"},{"key":"Description","value":"Mitogen-activated protein kinase 7 (EC 2.7.11.24) (Extracellularsignal-regulated kinase 5) (ERK-5) (ERK4) (BMK1 kinase)."},{"key":"Xoff","value":"0.0"},{"key":"Yoff","value":"0.0"}],[{"key":"spotRow","value":"7"},{"key":"spotCol","value":"5"},{"key":"ID","value":"MK10_216_228"},{"key":"Sequence","value":"TSFMMTPYVVTRY"},{"key":"Tyr","value":"[223, 228]"},{"key":"SpotConcentration (�M)","value":"1000.0"},{"key":"UniprotAccession","value":"P53779"},{"key":"Description","value":"Mitogen-activated protein kinase 10 (EC 2.7.11.24) (Stress-activated protein kinase JNK3) (c-Jun N-terminal kinase 3) (MAP kinase p49 3F12)."},{"key":"Xoff","value":"0.0"},{"key":"Yoff","value":"0.0"}],[{"key":"spotRow","value":"7"},{"key":"spotCol","value":"6"},{"key":"ID","value":"MK12_178_190"},{"key":"Sequence","value":"ADSEMTGYVVTRW"},{"key":"Tyr","value":"[185]"},{"key":"SpotConcentration (�M)","value":"1000.0"},{"key":"UniprotAccession","value":"P53778"},{"key":"Description","value":"Mitogen-activated protein kinase 12 (EC 2.7.11.24) (Extracellularsignal-regulated kinase 6) (ERK-6) (ERK5) (Stress-activated proteinkinase 3) (Mitogen-activated protein kinase p38 gamma) (MAP kinase p38gamma)."},{"key":"Xoff","value":"0.0"},{"key":"Yoff","value":"0.0"}],[{"key":"spotRow","value":"7"},{"key":"spotCol","value":"7"},{"key":"ID","value":"MK14_173_185"},{"key":"Sequence","value":"RHTDDEMTGYVAT"},{"key":"Tyr","value":"[182]"},{"key":"SpotConcentration (�M)","value":"1000.0"},{"key":"UniprotAccession","value":"Q16539"},{"key":"Description","value":"Mitogen-activated protein kinase 14 (EC 2.7.11.24) (Mitogen-activatedprotein kinase p38 alpha) (MAP kinase p38 alpha) (Cytokine suppressiveanti-inflammatory drug-binding protein) (CSAID-binding protein) (CSBP)(MAX-interacting protein 2) (MAP kinase MXI2) (SAPK2A)."},{"key":"Xoff","value":"0.0"},{"key":"Yoff","value":"0.0"}],[{"key":"spotRow","value":"7"},{"key":"spotCol","value":"8"},{"key":"ID","value":"NCF1_313_325"},{"key":"Sequence","value":"QRSRKRLSQDAYR"},{"key":"Tyr","value":"[324]"},{"key":"SpotConcentration (�M)","value":"1000.0"},{"key":"UniprotAccession","value":"P14598"},{"key":"Description","value":"Neutrophil cytosol factor 1 (NCF-1) (Neutrophil NADPH oxidase factor1) (47 kDa neutrophil oxidase factor) (p47-phox) (NCF-47K) (47 kDaautosomal chronic granulomatous disease protein) (Nox organizer 2)(Nox-organizing protein 2) (SH3 and PX domain-containing protein 1A)."},{"key":"Xoff","value":"0.0"},{"key":"Yoff","value":"0.0"}],[{"key":"spotRow","value":"7"},{"key":"spotCol","value":"9"},{"key":"ID","value":"NPT2A_501_513"},{"key":"Sequence","value":"AKALGKRTAKYRW"},{"key":"Tyr","value":"[511]"},{"key":"SpotConcentration (�M)","value":"1000.0"},{"key":"UniprotAccession","value":"Q06495"},{"key":"Description","value":"Sodium-dependent phosphate transport protein 2A (Sodium/phosphatecotransporter 2A) (Na(+)/Pi cotransporter 2A) (Sodium-phosphatetransport protein 2A) (Na(+)-dependent phosphate cotransporter 2A)(NaPi-2a) (Solute carrier family 34 member 1) (NaPi-3)."},{"key":"Xoff","value":"0.0"},{"key":"Yoff","value":"0.0"}],[{"key":"spotRow","value":"7"},{"key":"spotCol","value":"10"},{"key":"ID","value":"NTRK1_489_501"},{"key":"Sequence","value":"HIIENPQYFSDAC"},{"key":"Tyr","value":"[496]"},{"key":"SpotConcentration (�M)","value":"1000.0"},{"key":"UniprotAccession","value":"P04629"},{"key":"Description","value":"High affinity nerve growth factor receptor precursor (EC 2.7.10.1)(Neurotrophic tyrosine kinase receptor type 1) (TRK1-transformingtyrosine kinase protein) (p140-TrkA) (Trk-A)."},{"key":"Xoff","value":"0.0"},{"key":"Yoff","value":"0.0"}],[{"key":"spotRow","value":"7"},{"key":"spotCol","value":"11"},{"key":"ID","value":"NTRK2_509_521"},{"key":"Sequence","value":"PVIENPQYFGITN"},{"key":"Tyr","value":"[516]"},{"key":"SpotConcentration (�M)","value":"1000.0"},{"key":"UniprotAccession","value":"Q16620"},{"key":"Description","value":"BDNF/NT-3 growth factors receptor precursor (EC 2.7.10.1)(Neurotrophic tyrosine kinase receptor type 2) (TrkB tyrosine kinase)(GP145-TrkB) (Trk-B)."},{"key":"Xoff","value":"0.0"},{"key":"Yoff","value":"0.0"}],[{"key":"spotRow","value":"7"},{"key":"spotCol","value":"12"},{"key":"ID","value":"NTRK2_696_708"},{"key":"Sequence","value":"GMSRDVYSTDYYR"},{"key":"Tyr","value":"[702, 706, 707]"},{"key":"SpotConcentration (�M)","value":"1000.0"},{"key":"UniprotAccession","value":"Q16620"},{"key":"Description","value":"BDNF/NT-3 growth factors receptor precursor (EC 2.7.10.1)(Neurotrophic tyrosine kinase receptor type 2) (TrkB tyrosine kinase)(GP145-TrkB) (Trk-B)."},{"key":"Xoff","value":"0.0"},{"key":"Yoff","value":"0.0"}],[{"key":"spotRow","value":"8"},{"key":"spotCol","value":"1"},{"key":"ID","value":"ODBA_340_352"},{"key":"Sequence","value":"DDSSAYRSVDEVN"},{"key":"Tyr","value":"[345]"},{"key":"SpotConcentration (�M)","value":"1000.0"},{"key":"UniprotAccession","value":"P12694"},{"key":"Description","value":"2-oxoisovalerate dehydrogenase subunit alpha, mitochondrial precursor(EC 1.2.4.4) (Branched-chain alpha-keto acid dehydrogenase E1component alpha chain) (BCKDH E1-alpha) (BCKDE1A)."},{"key":"Xoff","value":"0.0"},{"key":"Yoff","value":"0.0"}],[{"key":"spotRow","value":"8"},{"key":"spotCol","value":"2"},{"key":"ID","value":"ODPAT_291_303"},{"key":"Sequence","value":"SMSDPGVSYRTRE"},{"key":"Tyr","value":"[299]"},{"key":"SpotConcentration (�M)","value":"1000.0"},{"key":"UniprotAccession","value":"P29803"},{"key":"Description","value":"Pyruvate dehydrogenase E1 component subunit alpha, testis-specificform, mitochondrial precursor (EC 1.2.4.1) (PDHE1-A type II)."},{"key":"Xoff","value":"0.0"},{"key":"Yoff","value":"0.0"}],[{"key":"spotRow","value":"8"},{"key":"spotCol","value":"3"},{"key":"ID","value":"PP2AB_297_309"},{"key":"Sequence","value":"EPHVTRRTPDYFL"},{"key":"Tyr","value":"[307]"},{"key":"SpotConcentration (�M)","value":"1000.0"},{"key":"UniprotAccession","value":"P62714"},{"key":"Description","value":"Serine/threonine-protein phosphatase 2A catalytic subunit beta isoform(EC 3.1.3.16) (PP2A-beta)."},{"key":"Xoff","value":"0.0"},{"key":"Yoff","value":"0.0"}],[{"key":"spotRow","value":"8"},{"key":"spotCol","value":"4"},{"key":"ID","value":"P85A_600_612"},{"key":"Sequence","value":"NENTEDQYSLVED"},{"key":"Tyr","value":"[607]"},{"key":"SpotConcentration (�M)","value":"1000.0"},{"key":"UniprotAccession","value":"P27986"},{"key":"Description","value":"Phosphatidylinositol 3-kinase regulatory subunit alpha (PI3-kinase p85subunit alpha) (PtdIns-3-kinase p85-alpha) (PI3K)."},{"key":"Xoff","value":"0.0"},{"key":"Yoff","value":"0.0"}],[{"key":"spotRow","value":"8"},{"key":"spotCol","value":"5"},{"key":"ID","value":"PAXI_111_123"},{"key":"Sequence","value":"VGEEEHVYSFPNK"},{"key":"Tyr","value":"[118]"},{"key":"SpotConcentration (�M)","value":"1000.0"},{"key":"UniprotAccession","value":"P49023"},{"key":"Description","value":"Paxillin."},{"key":"Xoff","value":"0.0"},{"key":"Yoff","value":"0.0"}],[{"key":"spotRow","value":"8"},{"key":"spotCol","value":"6"},{"key":"ID","value":"PAXI_24_36"},{"key":"Sequence","value":"FLSEETPYSYPTG"},{"key":"Tyr","value":"[31, 33]"},{"key":"SpotConcentration (�M)","value":"1000.0"},{"key":"UniprotAccession","value":"P49023"},{"key":"Description","value":"Paxillin."},{"key":"Xoff","value":"0.0"},{"key":"Yoff","value":"0.0"}],[{"key":"spotRow","value":"8"},{"key":"spotCol","value":"7"},{"key":"ID","value":"PDPK1_2_14"},{"key":"Sequence","value":"ARTTSQLYDAVPI"},{"key":"Tyr","value":"[9]"},{"key":"SpotConcentration (�M)","value":"1000.0"},{"key":"UniprotAccession","value":"O15530"},{"key":"Description","value":"3-phosphoinositide-dependent protein kinase 1 (EC 2.7.11.1) (hPDK1)."},{"key":"Xoff","value":"0.0"},{"key":"Yoff","value":"0.0"}],[{"key":"spotRow","value":"8"},{"key":"spotCol","value":"8"},{"key":"ID","value":"PDPK1_369_381"},{"key":"Sequence","value":"DEDCYGNYDNLLS"},{"key":"Tyr","value":"[373, 376]"},{"key":"SpotConcentration (�M)","value":"1000.0"},{"key":"UniprotAccession","value":"O15530"},{"key":"Description","value":"3-phosphoinositide-dependent protein kinase 1 (EC 2.7.11.1) (hPDK1)."},{"key":"Xoff","value":"0.0"},{"key":"Yoff","value":"0.0"}],[{"key":"spotRow","value":"8"},{"key":"spotCol","value":"9"},{"key":"ID","value":"PECA1_706_718"},{"key":"Sequence","value":"KKDTETVYSEVRK"},{"key":"Tyr","value":"[713]"},{"key":"SpotConcentration (�M)","value":"1000.0"},{"key":"UniprotAccession","value":"P16284"},{"key":"Description","value":"Platelet endothelial cell adhesion molecule precursor (PECAM-1)(EndoCAM) (GPIIA') (CD31 antigen)."},{"key":"Xoff","value":"0.0"},{"key":"Yoff","value":"0.0"}],[{"key":"spotRow","value":"8"},{"key":"spotCol","value":"10"},{"key":"ID","value":"PERI_458_470"},{"key":"Sequence","value":"QRSELDKSSAHSY"},{"key":"Tyr","value":"[470]"},{"key":"SpotConcentration (�M)","value":"1000.0"},{"key":"UniprotAccession","value":"P41219"},{"key":"Description","value":"Peripherin."},{"key":"Xoff","value":"0.0"},{"key":"Yoff","value":"0.0"}],[{"key":"spotRow","value":"8"},{"key":"spotCol","value":"11"},{"key":"ID","value":"PGFRB_1002_1014"},{"key":"Sequence","value":"LDTSSVLYTAVQP"},{"key":"Tyr","value":"[1009]"},{"key":"SpotConcentration (�M)","value":"1000.0"},{"key":"UniprotAccession","value":"P09619"},{"key":"Description","value":"Beta-type platelet-derived growth factor receptor precursor(EC 2.7.10.1) (PDGF-R-beta) (CD140b antigen)."},{"key":"Xoff","value":"0.0"},{"key":"Yoff","value":"0.0"}],[{"key":"spotRow","value":"8"},{"key":"spotCol","value":"12"},{"key":"ID","value":"PGFRB_572_584"},{"key":"Sequence","value":"VSSDGHEYIYVDP"},{"key":"Tyr","value":"[579, 581]"},{"key":"SpotConcentration (�M)","value":"1000.0"},{"key":"UniprotAccession","value":"P09619"},{"key":"Description","value":"Beta-type platelet-derived growth factor receptor precursor(EC 2.7.10.1) (PDGF-R-beta) (CD140b antigen)."},{"key":"Xoff","value":"0.0"},{"key":"Yoff","value":"0.0"}],[{"key":"spotRow","value":"9"},{"key":"spotCol","value":"1"},{"key":"ID","value":"PGFRB_709_721"},{"key":"Sequence","value":"RPPSAELYSNALP"},{"key":"Tyr","value":"[716]"},{"key":"SpotConcentration (�M)","value":"1000.0"},{"key":"UniprotAccession","value":"P09619"},{"key":"Description","value":"Beta-type platelet-derived growth factor receptor precursor(EC 2.7.10.1) (PDGF-R-beta) (CD140b antigen)."},{"key":"Xoff","value":"0.0"},{"key":"Yoff","value":"0.0"}],[{"key":"spotRow","value":"9"},{"key":"spotCol","value":"2"},{"key":"ID","value":"PGFRB_768_780"},{"key":"Sequence","value":"SSNYMAPYDNYVP"},{"key":"Tyr","value":"[771, 775, 778]"},{"key":"SpotConcentration (�M)","value":"1000.0"},{"key":"UniprotAccession","value":"P09619"},{"key":"Description","value":"Beta-type platelet-derived growth factor receptor precursor(EC 2.7.10.1) (PDGF-R-beta) (CD140b antigen)."},{"key":"Xoff","value":"0.0"},{"key":"Yoff","value":"0.0"}],[{"key":"spotRow","value":"9"},{"key":"spotCol","value":"3"},{"key":"ID","value":"PGFRB_771_783"},{"key":"Sequence","value":"YMAPYDNYVPSAP"},{"key":"Tyr","value":"[771, 775, 778]"},{"key":"SpotConcentration (�M)","value":"1000.0"},{"key":"UniprotAccession","value":"P09619"},{"key":"Description","value":"Beta-type platelet-derived growth factor receptor precursor(EC 2.7.10.1) (PDGF-R-beta) (CD140b antigen)."},{"key":"Xoff","value":"0.0"},{"key":"Yoff","value":"0.0"}],[{"key":"spotRow","value":"9"},{"key":"spotCol","value":"4"},{"key":"ID","value":"PLCG1_1246_1258"},{"key":"Sequence","value":"EGSFESRYQQPFE"},{"key":"Tyr","value":"[1253]"},{"key":"SpotConcentration (�M)","value":"1000.0"},{"key":"UniprotAccession","value":"P19174"},{"key":"Description","value":"1-phosphatidylinositol-4,5-bisphosphate phosphodiesterase gamma-1(EC 3.1.4.11) (Phosphoinositide phospholipase C) (PLC-gamma-1)(Phospholipase C-gamma-1) (PLC-II) (PLC-148)."},{"key":"Xoff","value":"0.0"},{"key":"Yoff","value":"0.0"}],[{"key":"spotRow","value":"9"},{"key":"spotCol","value":"5"},{"key":"ID","value":"PLCG1_764_776"},{"key":"Sequence","value":"IGTAEPDYGALYE"},{"key":"Tyr","value":"[771, 775]"},{"key":"SpotConcentration (�M)","value":"1000.0"},{"key":"UniprotAccession","value":"P19174"},{"key":"Description","value":"1-phosphatidylinositol-4,5-bisphosphate phosphodiesterase gamma-1(EC 3.1.4.11) (Phosphoinositide phospholipase C) (PLC-gamma-1)(Phospholipase C-gamma-1) (PLC-II) (PLC-148)."},{"key":"Xoff","value":"0.0"},{"key":"Yoff","value":"0.0"}],[{"key":"spotRow","value":"9"},{"key":"spotCol","value":"6"},{"key":"ID","value":"PLCG1_776_788"},{"key":"Sequence","value":"EGRNPGFYVEANP"},{"key":"Tyr","value":"[783]"},{"key":"SpotConcentration (�M)","value":"1000.0"},{"key":"UniprotAccession","value":"P19174"},{"key":"Description","value":"1-phosphatidylinositol-4,5-bisphosphate phosphodiesterase gamma-1(EC 3.1.4.11) (Phosphoinositide phospholipase C) (PLC-gamma-1)(Phospholipase C-gamma-1) (PLC-II) (PLC-148)."},{"key":"Xoff","value":"0.0"},{"key":"Yoff","value":"0.0"}],[{"key":"spotRow","value":"9"},{"key":"spotCol","value":"7"},{"key":"ID","value":"PRGR_545_557"},{"key":"Sequence","value":"LRPDSEASQSPQY"},{"key":"Tyr","value":"[557]"},{"key":"SpotConcentration (�M)","value":"1000.0"},{"key":"UniprotAccession","value":"P06401"},{"key":"Description","value":"Progesterone receptor (PR) (Nuclear receptor subfamily 3 group Cmember 3)."},{"key":"Xoff","value":"0.0"},{"key":"Yoff","value":"0.0"}],[{"key":"spotRow","value":"9"},{"key":"spotCol","value":"8"},{"key":"ID","value":"PRGR_786_798"},{"key":"Sequence","value":"EQRMKESSFYSLC"},{"key":"Tyr","value":"[795]"},{"key":"SpotConcentration (�M)","value":"1000.0"},{"key":"UniprotAccession","value":"P06401"},{"key":"Description","value":"Progesterone receptor (PR) (Nuclear receptor subfamily 3 group Cmember 3)."},{"key":"Xoff","value":"0.0"},{"key":"Yoff","value":"0.0"}],[{"key":"spotRow","value":"9"},{"key":"spotCol","value":"9"},{"key":"ID","value":"PRRX2_202_214"},{"key":"Sequence","value":"WTASSPYSTVPPY"},{"key":"Tyr","value":"[208, 214]"},{"key":"SpotConcentration (�M)","value":"1000.0"},{"key":"UniprotAccession","value":"Q99811"},{"key":"Description","value":"Paired mesoderm homeobox protein 2 (PRX-2) (Paired-related homeoboxprotein 2)."},{"key":"Xoff","value":"0.0"},{"key":"Yoff","value":"0.0"}],[{"key":"spotRow","value":"9"},{"key":"spotCol","value":"10"},{"key":"ID","value":"PTN11_539_551"},{"key":"Sequence","value":"SKRKGHEYTNIKY"},{"key":"Tyr","value":"[546, 551]"},{"key":"SpotConcentration (�M)","value":"1000.0"},{"key":"UniprotAccession","value":"Q06124"},{"key":"Description","value":"Tyrosine-protein phosphatase non-receptor type 11 (EC 3.1.3.48)(Protein-tyrosine phosphatase 2C) (PTP-2C) (PTP-1D) (SH-PTP3) (SH-PTP2) (SHP-2) (Shp2)."},{"key":"Xoff","value":"0.0"},{"key":"Yoff","value":"0.0"}],[{"key":"spotRow","value":"9"},{"key":"spotCol","value":"11"},{"key":"ID","value":"RAF1_332_344"},{"key":"Sequence","value":"PRGQRDSSYYWEI"},{"key":"Tyr","value":"[340, 341]"},{"key":"SpotConcentration (�M)","value":"1000.0"},{"key":"UniprotAccession","value":"P04049"},{"key":"Description","value":"RAF proto-oncogene serine/threonine-protein kinase (EC 2.7.11.1) (Raf-1) (C-RAF) (cRaf)."},{"key":"Xoff","value":"0.0"},{"key":"Yoff","value":"0.0"}],[{"key":"spotRow","value":"9"},{"key":"spotCol","value":"12"},{"key":"ID","value":"RASA1_453_465"},{"key":"Sequence","value":"TVDGKEIYNTIRR"},{"key":"Tyr","value":"[460]"},{"key":"SpotConcentration (�M)","value":"1000.0"},{"key":"UniprotAccession","value":"P20936"},{"key":"Description","value":"Ras GTPase-activating protein 1 (GTPase-activating protein) (GAP) (Rasp21 protein activator) (p120GAP) (RasGAP)."},{"key":"Xoff","value":"0.0"},{"key":"Yoff","value":"0.0"}],[{"key":"spotRow","value":"10"},{"key":"spotCol","value":"1"},{"key":"ID","value":"RB_804_816"},{"key":"Sequence","value":"IYISPLKSPYKIS"},{"key":"Tyr","value":"[805, 813]"},{"key":"SpotConcentration (�M)","value":"1000.0"},{"key":"UniprotAccession","value":"P06400"},{"key":"Description","value":"Retinoblastoma-associated protein (PP110) (P105-RB) (RB)."},{"key":"Xoff","value":"0.0"},{"key":"Yoff","value":"0.0"}],[{"key":"spotRow","value":"10"},{"key":"spotCol","value":"2"},{"key":"ID","value":"RBL2_99_111"},{"key":"Sequence","value":"VPTVSKGTVEGNY"},{"key":"Tyr","value":"[111]"},{"key":"SpotConcentration (�M)","value":"1000.0"},{"key":"UniprotAccession","value":"Q08999"},{"key":"Description","value":"Retinoblastoma-like protein 2 (130 kDa retinoblastoma-associatedprotein) (p130) (PRB2) (RBR-2)."},{"key":"Xoff","value":"0.0"},{"key":"Yoff","value":"0.0"}],[{"key":"spotRow","value":"10"},{"key":"spotCol","value":"3"},{"key":"ID","value":"RET_1022_1034"},{"key":"Sequence","value":"TPSDSLIYDDGLS"},{"key":"Tyr","value":"[1029]"},{"key":"SpotConcentration (�M)","value":"1000.0"},{"key":"UniprotAccession","value":"P07949"},{"key":"Description","value":"Proto-oncogene tyrosine-protein kinase receptor ret precursor(EC 2.7.10.1) (C-ret)."},{"key":"Xoff","value":"0.0"},{"key":"Yoff","value":"0.0"}],[{"key":"spotRow","value":"10"},{"key":"spotCol","value":"4"},{"key":"ID","value":"RET_680_692"},{"key":"Sequence","value":"AQAFPVSYSSSGA"},{"key":"Tyr","value":"[687]"},{"key":"SpotConcentration (�M)","value":"1000.0"},{"key":"UniprotAccession","value":"P07949"},{"key":"Description","value":"Proto-oncogene tyrosine-protein kinase receptor ret precursor(EC 2.7.10.1) (C-ret)."},{"key":"Xoff","value":"0.0"},{"key":"Yoff","value":"0.0"}],[{"key":"spotRow","value":"10"},{"key":"spotCol","value":"5"},{"key":"ID","value":"RON_1346_1358"},{"key":"Sequence","value":"SALLGDHYVQLPA"},{"key":"Tyr","value":"[1353]"},{"key":"SpotConcentration (�M)","value":"1000.0"},{"key":"UniprotAccession","value":"Q04912"},{"key":"Description","value":"Macrophage-stimulating protein receptor precursor (EC 2.7.10.1) (MSPreceptor) (p185-Ron) (CD136 antigen) (CDw136) [Contains: Macrophage-stimulating protein receptor alpha chain; Macrophage-stimulatingprotein receptor beta chain]."},{"key":"Xoff","value":"0.0"},{"key":"Yoff","value":"0.0"}],[{"key":"spotRow","value":"10"},{"key":"spotCol","value":"6"},{"key":"ID","value":"RON_1353_1365"},{"key":"Sequence","value":"YVQLPATYMNLGP"},{"key":"Tyr","value":"[1353, 1360]"},{"key":"SpotConcentration (�M)","value":"1000.0"},{"key":"UniprotAccession","value":"Q04912"},{"key":"Description","value":"Macrophage-stimulating protein receptor precursor (EC 2.7.10.1) (MSPreceptor) (p185-Ron) (CD136 antigen) (CDw136) [Contains: Macrophage-stimulating protein receptor alpha chain; Macrophage-stimulatingprotein receptor beta chain]."},{"key":"Xoff","value":"0.0"},{"key":"Yoff","value":"0.0"}],[{"key":"spotRow","value":"10"},{"key":"spotCol","value":"7"},{"key":"ID","value":"SRC8_CHICK_470_482"},{"key":"Sequence","value":"VSQREAEYEPETV"},{"key":"Tyr","value":"[477]"},{"key":"SpotConcentration (�M)","value":"1000.0"},{"key":"UniprotAccession","value":"Q01406"},{"key":"Description","value":"Src substrate protein p85 (p80) (Cortactin)."},{"key":"Xoff","value":"0.0"},{"key":"Yoff","value":"0.0"}],[{"key":"spotRow","value":"10"},{"key":"spotCol","value":"8"},{"key":"ID","value":"SRC8_CHICK_476_488"},{"key":"Sequence","value":"EYEPETVYEVAGA"},{"key":"Tyr","value":"[477, 483]"},{"key":"SpotConcentration (�M)","value":"1000.0"},{"key":"UniprotAccession","value":"Q01406"},{"key":"Description","value":"Src substrate protein p85 (p80) (Cortactin)."},{"key":"Xoff","value":"0.0"},{"key":"Yoff","value":"0.0"}],[{"key":"spotRow","value":"10"},{"key":"spotCol","value":"9"},{"key":"ID","value":"SRC8_CHICK_492_504"},{"key":"Sequence","value":"YQAEENTYDEYEN"},{"key":"Tyr","value":"[492, 499, 502]"},{"key":"SpotConcentration (�M)","value":"1000.0"},{"key":"UniprotAccession","value":"Q01406"},{"key":"Description","value":"Src substrate protein p85 (p80) (Cortactin)."},{"key":"Xoff","value":"0.0"},{"key":"Yoff","value":"0.0"}],[{"key":"spotRow","value":"10"},{"key":"spotCol","value":"10"},{"key":"ID","value":"STA5A_687_699"},{"key":"Sequence","value":"LAKAVDGYVKPQI"},{"key":"Tyr","value":"[694]"},{"key":"SpotConcentration (�M)","value":"1000.0"},{"key":"UniprotAccession","value":"P42229"},{"key":"Description","value":"Signal transducer and activator of transcription 5A."},{"key":"Xoff","value":"0.0"},{"key":"Yoff","value":"0.0"}],[{"key":"spotRow","value":"10"},{"key":"spotCol","value":"11"},{"key":"ID","value":"STAT1_694_706"},{"key":"Sequence","value":"DGPKGTGYIKTEL"},{"key":"Tyr","value":"[701]"},{"key":"SpotConcentration (�M)","value":"1000.0"},{"key":"UniprotAccession","value":"P42224"},{"key":"Description","value":"Signal transducer and activator of transcription 1-alpha/beta(Transcription factor ISGF-3 components p91/p84)."},{"key":"Xoff","value":"0.0"},{"key":"Yoff","value":"0.0"}],[{"key":"spotRow","value":"10"},{"key":"spotCol","value":"12"},{"key":"ID","value":"STAT3_698_710"},{"key":"Sequence","value":"DPGSAAPYLKTKF"},{"key":"Tyr","value":"[705]"},{"key":"SpotConcentration (�M)","value":"1000.0"},{"key":"UniprotAccession","value":"P40763"},{"key":"Description","value":"Signal transducer and activator of transcription 3 (Acute-phaseresponse factor)."},{"key":"Xoff","value":"0.0"},{"key":"Yoff","value":"0.0"}],[{"key":"spotRow","value":"11"},{"key":"spotCol","value":"1"},{"key":"ID","value":"STAT4_686_698"},{"key":"Sequence","value":"TERGDKGYVPSVF"},{"key":"Tyr","value":"[693]"},{"key":"SpotConcentration (�M)","value":"1000.0"},{"key":"UniprotAccession","value":"Q14765"},{"key":"Description","value":"Signal transducer and activator of transcription 4."},{"key":"Xoff","value":"0.0"},{"key":"Yoff","value":"0.0"}],[{"key":"spotRow","value":"11"},{"key":"spotCol","value":"2"},{"key":"ID","value":"STAT4_714_726"},{"key":"Sequence","value":"PSDLLPMSPSVYA"},{"key":"Tyr","value":"[725]"},{"key":"SpotConcentration (�M)","value":"1000.0"},{"key":"UniprotAccession","value":"Q14765"},{"key":"Description","value":"Signal transducer and activator of transcription 4."},{"key":"Xoff","value":"0.0"},{"key":"Yoff","value":"0.0"}],[{"key":"spotRow","value":"11"},{"key":"spotCol","value":"3"},{"key":"ID","value":"STAT6_634_646"},{"key":"Sequence","value":"MGKDGRGYVPATI"},{"key":"Tyr","value":"[641]"},{"key":"SpotConcentration (�M)","value":"1000.0"},{"key":"UniprotAccession","value":"P42226"},{"key":"Description","value":"Signal transducer and activator of transcription 6 (IL-4 Stat)."},{"key":"Xoff","value":"0.0"},{"key":"Yoff","value":"0.0"}],[{"key":"spotRow","value":"11"},{"key":"spotCol","value":"4"},{"key":"ID","value":"TEC_512_524"},{"key":"Sequence","value":"RYFLDDQYTSSSG"},{"key":"Tyr","value":"[513, 519]"},{"key":"SpotConcentration (�M)","value":"1000.0"},{"key":"UniprotAccession","value":"P42680"},{"key":"Description","value":"Tyrosine-protein kinase Tec (EC 2.7.10.2)."},{"key":"Xoff","value":"0.0"},{"key":"Yoff","value":"0.0"}],[{"key":"spotRow","value":"11"},{"key":"spotCol","value":"5"},{"key":"ID","value":"TNNT1_2_14"},{"key":"Sequence","value":"SDTEEQEYEEEQP"},{"key":"Tyr","value":"[9]"},{"key":"SpotConcentration (�M)","value":"1000.0"},{"key":"UniprotAccession","value":"P13805"},{"key":"Description","value":"Troponin T, slow skeletal muscle (TnTs) (Slow skeletal muscle troponinT) (sTnT)."},{"key":"Xoff","value":"0.0"},{"key":"Yoff","value":"0.0"}],[{"key":"spotRow","value":"11"},{"key":"spotCol","value":"6"},{"key":"ID","value":"TYRO3_679_691"},{"key":"Sequence","value":"KIYSGDYYRQGCA"},{"key":"Tyr","value":"[681, 685, 686]"},{"key":"SpotConcentration (�M)","value":"1000.0"},{"key":"UniprotAccession","value":"Q06418"},{"key":"Description","value":"Tyrosine-protein kinase receptor TYRO3 precursor (EC 2.7.10.1)(Tyrosine-protein kinase RSE) (Tyrosine-protein kinase SKY) (Tyrosine-protein kinase DTK) (Protein-tyrosine kinase byk)."},{"key":"Xoff","value":"0.0"},{"key":"Yoff","value":"0.0"}],[{"key":"spotRow","value":"11"},{"key":"spotCol","value":"7"},{"key":"ID","value":"VGFR1_1040_1052"},{"key":"Sequence","value":"DFGLARDIYKNPD"},{"key":"Tyr","value":"[1048]"},{"key":"SpotConcentration (�M)","value":"1000.0"},{"key":"UniprotAccession","value":"P17948"},{"key":"Description","value":"Vascular endothelial growth factor receptor 1 precursor (EC 2.7.10.1)(VEGFR-1) (Vascular permeability factor receptor) (Tyrosine-proteinkinase receptor FLT) (Flt-1) (Tyrosine-protein kinase FRT) (Fms-liketyrosine kinase 1)."},{"key":"Xoff","value":"0.0"},{"key":"Yoff","value":"0.0"}],[{"key":"spotRow","value":"11"},{"key":"spotCol","value":"8"},{"key":"ID","value":"VGFR1_1046_1058_Y1048F"},{"key":"Sequence","value":"DIFKNPDYVRKGD"},{"key":"Tyr","value":"[1053]"},{"key":"SpotConcentration (�M)","value":"1000.0"},{"key":"UniprotAccession","value":"P17948"},{"key":"Description","value":"Vascular endothelial growth factor receptor 1 precursor (EC 2.7.10.1)(VEGFR-1) (Vascular permeability factor receptor) (Tyrosine-proteinkinase receptor FLT) (Flt-1) (Tyrosine-protein kinase FRT) (Fms-liketyrosine kinase 1)."},{"key":"Xoff","value":"0.0"},{"key":"Yoff","value":"0.0"}],[{"key":"spotRow","value":"11"},{"key":"spotCol","value":"9"},{"key":"ID","value":"VGFR1_1049_1061"},{"key":"Sequence","value":"KNPDYVRKGDTRL"},{"key":"Tyr","value":"[1053]"},{"key":"SpotConcentration (�M)","value":"1000.0"},{"key":"UniprotAccession","value":"P17948"},{"key":"Description","value":"Vascular endothelial growth factor receptor 1 precursor (EC 2.7.10.1)(VEGFR-1) (Vascular permeability factor receptor) (Tyrosine-proteinkinase receptor FLT) (Flt-1) (Tyrosine-protein kinase FRT) (Fms-liketyrosine kinase 1)."},{"key":"Xoff","value":"0.0"},{"key":"Yoff","value":"0.0"}],[{"key":"spotRow","value":"11"},{"key":"spotCol","value":"10"},{"key":"ID","value":"VGFR1_1162_1174"},{"key":"Sequence","value":"VQQDGKDYIPINA"},{"key":"Tyr","value":"[1169]"},{"key":"SpotConcentration (�M)","value":"1000.0"},{"key":"UniprotAccession","value":"P17948"},{"key":"Description","value":"Vascular endothelial growth factor receptor 1 precursor (EC 2.7.10.1)(VEGFR-1) (Vascular permeability factor receptor) (Tyrosine-proteinkinase receptor FLT) (Flt-1) (Tyrosine-protein kinase FRT) (Fms-liketyrosine kinase 1)."},{"key":"Xoff","value":"0.0"},{"key":"Yoff","value":"0.0"}],[{"key":"spotRow","value":"11"},{"key":"spotCol","value":"11"},{"key":"ID","value":"VGFR1_1206_1218"},{"key":"Sequence","value":"GSSDDVRYVNAFK"},{"key":"Tyr","value":"[1213]"},{"key":"SpotConcentration (�M)","value":"1000.0"},{"key":"UniprotAccession","value":"P17948"},{"key":"Description","value":"Vascular endothelial growth factor receptor 1 precursor (EC 2.7.10.1)(VEGFR-1) (Vascular permeability factor receptor) (Tyrosine-proteinkinase receptor FLT) (Flt-1) (Tyrosine-protein kinase FRT) (Fms-liketyrosine kinase 1)."},{"key":"Xoff","value":"0.0"},{"key":"Yoff","value":"0.0"}],[{"key":"spotRow","value":"11"},{"key":"spotCol","value":"12"},{"key":"ID","value":"VGFR1_1235_1247"},{"key":"Sequence","value":"ATSMFDDYQGDSS"},{"key":"Tyr","value":"[1242]"},{"key":"SpotConcentration (�M)","value":"1000.0"},{"key":"UniprotAccession","value":"P17948"},{"key":"Description","value":"Vascular endothelial growth factor receptor 1 precursor (EC 2.7.10.1)(VEGFR-1) (Vascular permeability factor receptor) (Tyrosine-proteinkinase receptor FLT) (Flt-1) (Tyrosine-protein kinase FRT) (Fms-liketyrosine kinase 1)."},{"key":"Xoff","value":"0.0"},{"key":"Yoff","value":"0.0"}],[{"key":"spotRow","value":"12"},{"key":"spotCol","value":"1"},{"key":"ID","value":"VGFR1_1320_1332_C1320S/C1321S"},{"key":"Sequence","value":"SSSPPPDYNSVVL"},{"key":"Tyr","value":"[1327]"},{"key":"SpotConcentration (�M)","value":"1000.0"},{"key":"UniprotAccession","value":"P17948"},{"key":"Description","value":"Vascular endothelial growth factor receptor 1 precursor (EC 2.7.10.1)(VEGFR-1) (Vascular permeability factor receptor) (Tyrosine-proteinkinase receptor FLT) (Flt-1) (Tyrosine-protein kinase FRT) (Fms-liketyrosine kinase 1)."},{"key":"Xoff","value":"0.0"},{"key":"Yoff","value":"0.0"}],[{"key":"spotRow","value":"12"},{"key":"spotCol","value":"2"},{"key":"ID","value":"VGFR1_1326_1338"},{"key":"Sequence","value":"DYNSVVLYSTPPI"},{"key":"Tyr","value":"[1327, 1333]"},{"key":"SpotConcentration (�M)","value":"1000.0"},{"key":"UniprotAccession","value":"P17948"},{"key":"Description","value":"Vascular endothelial growth factor receptor 1 precursor (EC 2.7.10.1)(VEGFR-1) (Vascular permeability factor receptor) (Tyrosine-proteinkinase receptor FLT) (Flt-1) (Tyrosine-protein kinase FRT) (Fms-liketyrosine kinase 1)."},{"key":"Xoff","value":"0.0"},{"key":"Yoff","value":"0.0"}],[{"key":"spotRow","value":"12"},{"key":"spotCol","value":"3"},{"key":"ID","value":"VGFR2_1046_1058"},{"key":"Sequence","value":"DFGLARDIYKDPD"},{"key":"Tyr","value":"[1054]"},{"key":"SpotConcentration (�M)","value":"1000.0"},{"key":"UniprotAccession","value":"P35968"},{"key":"Description","value":"Vascular endothelial growth factor receptor 2 precursor (EC 2.7.10.1)(VEGFR-2) (Kinase insert domain receptor) (Protein-tyrosine kinasereceptor Flk-1) (CD309 antigen)."},{"key":"Xoff","value":"0.0"},{"key":"Yoff","value":"0.0"}],[{"key":"spotRow","value":"12"},{"key":"spotCol","value":"4"},{"key":"ID","value":"VGFR2_1052_1064"},{"key":"Sequence","value":"DIYKDPDYVRKGD"},{"key":"Tyr","value":"[1054, 1059]"},{"key":"SpotConcentration (�M)","value":"1000.0"},{"key":"UniprotAccession","value":"P35968"},{"key":"Description","value":"Vascular endothelial growth factor receptor 2 precursor (EC 2.7.10.1)(VEGFR-2) (Kinase insert domain receptor) (Protein-tyrosine kinasereceptor Flk-1) (CD309 antigen)."},{"key":"Xoff","value":"0.0"},{"key":"Yoff","value":"0.0"}],[{"key":"spotRow","value":"12"},{"key":"spotCol","value":"5"},{"key":"ID","value":"VGFR2_1168_1180"},{"key":"Sequence","value":"AQQDGKDYIVLPI"},{"key":"Tyr","value":"[1175]"},{"key":"SpotConcentration (�M)","value":"1000.0"},{"key":"UniprotAccession","value":"P35968"},{"key":"Description","value":"Vascular endothelial growth factor receptor 2 precursor (EC 2.7.10.1)(VEGFR-2) (Kinase insert domain receptor) (Protein-tyrosine kinasereceptor Flk-1) (CD309 antigen)."},{"key":"Xoff","value":"0.0"},{"key":"Yoff","value":"0.0"}],[{"key":"spotRow","value":"12"},{"key":"spotCol","value":"6"},{"key":"ID","value":"VGFR2_1207_1219_C1208S"},{"key":"Sequence","value":"VSDPKFHYDNTAG"},{"key":"Tyr","value":"[1214]"},{"key":"SpotConcentration (�M)","value":"1000.0"},{"key":"UniprotAccession","value":"P35968"},{"key":"Description","value":"Vascular endothelial growth factor receptor 2 precursor (EC 2.7.10.1)(VEGFR-2) (Kinase insert domain receptor) (Protein-tyrosine kinasereceptor Flk-1) (CD309 antigen)."},{"key":"Xoff","value":"0.0"},{"key":"Yoff","value":"0.0"}],[{"key":"spotRow","value":"12"},{"key":"spotCol","value":"7"},{"key":"ID","value":"VGFR2_944_956"},{"key":"Sequence","value":"RFRQGKDYVGAIP"},{"key":"Tyr","value":"[951]"},{"key":"SpotConcentration (�M)","value":"1000.0"},{"key":"UniprotAccession","value":"P35968"},{"key":"Description","value":"Vascular endothelial growth factor receptor 2 precursor (EC 2.7.10.1)(VEGFR-2) (Kinase insert domain receptor) (Protein-tyrosine kinasereceptor Flk-1) (CD309 antigen)."},{"key":"Xoff","value":"0.0"},{"key":"Yoff","value":"0.0"}],[{"key":"spotRow","value":"12"},{"key":"spotCol","value":"8"},{"key":"ID","value":"VGFR2_989_1001"},{"key":"Sequence","value":"EEAPEDLYKDFLT"},{"key":"Tyr","value":"[996]"},{"key":"SpotConcentration (�M)","value":"1000.0"},{"key":"UniprotAccession","value":"P35968"},{"key":"Description","value":"Vascular endothelial growth factor receptor 2 precursor (EC 2.7.10.1)(VEGFR-2) (Kinase insert domain receptor) (Protein-tyrosine kinasereceptor Flk-1) (CD309 antigen)."},{"key":"Xoff","value":"0.0"},{"key":"Yoff","value":"0.0"}],[{"key":"spotRow","value":"12"},{"key":"spotCol","value":"9"},{"key":"ID","value":"VGFR3_1061_1073"},{"key":"Sequence","value":"DIYKDPDYVRKGS"},{"key":"Tyr","value":"[1063, 1068]"},{"key":"SpotConcentration (�M)","value":"1000.0"},{"key":"UniprotAccession","value":"P35916"},{"key":"Description","value":"Vascular endothelial growth factor receptor 3 precursor (EC 2.7.10.1)(VEGFR-3) (Tyrosine-protein kinase receptor FLT4)."},{"key":"Xoff","value":"0.0"},{"key":"Yoff","value":"0.0"}],[{"key":"spotRow","value":"12"},{"key":"spotCol","value":"10"},{"key":"ID","value":"VINC_815_827"},{"key":"Sequence","value":"KSFLDSGYRILGA"},{"key":"Tyr","value":"[822]"},{"key":"SpotConcentration (�M)","value":"1000.0"},{"key":"UniprotAccession","value":"P18206"},{"key":"Description","value":"Vinculin (Metavinculin)."},{"key":"Xoff","value":"0.0"},{"key":"Yoff","value":"0.0"}],[{"key":"spotRow","value":"12"},{"key":"spotCol","value":"11"},{"key":"ID","value":"ZAP70_485_497"},{"key":"Sequence","value":"ALGADDSYYTARS"},{"key":"Tyr","value":"[492, 493]"},{"key":"SpotConcentration (�M)","value":"1000.0"},{"key":"UniprotAccession","value":"P43403"},{"key":"Description","value":"Tyrosine-protein kinase ZAP-70 (EC 2.7.10.2) (70 kDa zeta-associatedprotein) (Syk-related tyrosine kinase)."},{"key":"Xoff","value":"0.0"},{"key":"Yoff","value":"0.0"}],[{"key":"spotRow","value":"12"},{"key":"spotCol","value":"12"},{"key":"ID","value":"ZBT16_621_633"},{"key":"Sequence","value":"LRTHNGASPYQCT"},{"key":"Tyr","value":"[630]"},{"key":"SpotConcentration (�M)","value":"1000.0"},{"key":"UniprotAccession","value":"Q05516"},{"key":"Description","value":"Zinc finger and BTB domain-containing protein 16 (Zinc finger proteinPLZF) (Promyelocytic leukemia zinc finger protein) (Zinc fingerprotein 145)."},{"key":"Xoff","value":"0.0"},{"key":"Yoff","value":"0.0"}]],"signal":[[185,187,194,182,197,187,184,186,118,118,118,120,118,119,118,118,118,117,117,120,118,119,119,118,120,120,119,118,117,118,117,117,121,119,118,120,118,119,118,118,117,120,117,116,119,119,118,119,119,119,118,118,118,117,116,117,119,118,119,119,119,119,118,117,116,116,118,116,119,119,118,119,118,119,118,118,118,116,117,116,119,118,119,118,118,118,118,118,118,117,116,118,119,118,119,119,118,118,118,118,116,116,116,117,119,118,119,118,119,117,118,117,117,117,117,116,118,118,119,118,118,118,117,119,118,116,116,116,118,117,118,118,118,117,117,117,117,116,115,115,117,118,118,118,118,117,117,117,117,116,116,116],[185,184,194,184,196,190,187,183,122,122,120,122,122,131,120,121,119,119,121,143,122,121,122,122,189,129,121,121,121,120,119,120,157,121,120,122,122,121,121,120,120,165,124,119,126,120,121,123,122,121,120,123,121,120,120,120,121,121,121,123,123,126,120,121,118,120,130,118,121,123,122,120,121,120,120,123,120,120,119,119,122,121,119,120,120,121,120,120,120,119,119,119,120,120,120,128,127,124,124,121,123,118,119,122,122,120,120,120,137,119,118,120,120,119,121,121,120,119,124,120,120,120,119,150,150,119,118,118,120,119,120,120,119,120,119,119,118,118,117,117,119,120,120,119,121,119,119,120,118,118,118,117],[187,189,196,184,196,188,192,185,126,122,122,123,125,144,122,122,121,120,124,159,124,124,124,127,286,140,124,122,124,123,121,122,208,122,122,124,125,123,123,121,122,223,130,120,131,123,123,128,126,123,122,126,123,123,122,120,123,122,123,126,128,132,123,124,121,123,140,121,122,125,124,123,122,122,122,130,123,122,121,121,125,122,122,122,124,123,121,122,121,122,120,122,122,121,122,134,135,130,130,126,129,121,121,129,123,124,123,122,152,122,121,123,123,120,124,123,122,123,132,121,122,123,121,184,188,120,119,119,122,121,121,121,121,123,120,121,121,120,119,119,123,123,122,122,123,121,121,126,122,120,121,119],[187,189,195,187,195,187,187,183,129,123,123,126,127,157,123,125,121,120,125,167,125,124,124,128,377,147,124,123,125,125,122,123,257,124,122,124,127,125,122,122,123,276,132,121,134,123,123,130,127,124,122,129,126,125,122,120,123,122,123,127,130,135,123,124,122,124,150,120,122,125,125,125,122,123,124,134,124,123,121,121,125,122,122,123,123,123,122,123,122,121,120,123,123,122,124,140,141,135,135,129,133,120,122,134,123,123,124,123,163,122,122,123,124,122,125,125,123,121,137,122,124,123,122,213,218,122,120,119,121,122,121,123,121,122,121,122,123,121,119,119,122,122,122,121,126,121,122,130,121,120,123,120],[184,190,196,187,196,190,186,185,132,125,124,129,131,168,124,124,123,122,128,175,127,126,126,132,473,156,126,125,127,126,124,125,310,125,123,125,129,126,124,123,126,337,136,122,138,125,124,134,130,126,124,133,128,128,124,122,124,123,126,131,132,141,124,127,122,127,158,122,124,127,128,126,124,124,125,142,126,124,123,122,129,125,123,124,126,123,123,125,123,122,122,126,123,123,125,147,148,141,140,133,136,121,125,142,127,126,125,124,176,124,122,126,127,123,127,128,124,124,142,122,126,124,124,241,252,123,121,121,121,123,122,124,121,123,123,123,125,122,121,120,124,126,123,124,128,121,122,135,123,122,125,121],[189,189,196,186,196,188,188,184,135,124,124,129,133,178,125,128,123,123,131,177,127,127,128,142,546,161,127,126,127,128,124,126,348,126,124,127,132,127,127,124,128,387,138,123,142,126,124,136,132,126,125,134,129,128,124,123,125,124,126,132,134,144,127,129,123,128,167,123,124,129,127,125,125,123,126,149,128,124,124,123,129,125,123,125,127,125,124,127,125,124,122,127,126,124,126,150,154,147,144,136,141,123,128,146,128,128,128,124,186,124,124,127,128,124,130,131,125,124,147,123,128,125,125,264,279,125,121,122,123,124,123,126,123,125,123,125,126,123,121,122,124,126,124,125,129,122,124,138,124,123,125,122],[189,190,194,188,196,191,188,184,136,126,126,131,134,187,126,129,124,125,132,179,128,128,130,137,614,165,128,128,129,130,126,127,389,127,126,130,134,129,127,124,129,431,142,124,143,127,126,141,133,127,125,136,132,131,127,124,126,124,128,134,136,148,128,131,124,130,174,124,125,129,129,128,126,126,127,156,130,127,125,123,131,125,124,126,128,127,125,127,126,125,123,129,125,125,127,156,160,154,149,139,145,124,130,152,130,130,129,127,199,126,125,129,130,125,133,132,124,124,152,125,129,126,126,288,306,124,123,123,123,125,124,126,124,127,125,127,127,123,123,122,126,129,125,126,132,122,125,137,124,124,128,123],[188,191,194,190,196,188,190,185,137,125,125,131,134,198,126,130,123,125,132,180,129,128,130,138,680,172,127,128,130,129,126,127,415,127,125,129,136,130,127,125,129,478,142,124,147,126,125,141,132,127,126,138,133,131,127,123,126,124,129,135,139,150,128,132,124,131,181,125,125,130,130,129,125,126,127,158,129,126,125,124,131,124,124,126,129,127,126,128,125,124,123,130,125,122,127,163,166,159,153,139,147,124,130,156,131,131,129,126,206,125,124,129,132,125,132,133,126,124,156,123,129,128,126,310,329,125,123,122,123,125,123,126,123,126,125,127,127,124,123,122,126,128,125,126,132,122,125,142,125,124,128,124],[186,190,192,187,194,186,184,184,138,127,125,132,135,205,127,131,124,125,134,181,130,130,130,139,715,176,129,129,129,130,127,127,446,128,126,131,136,132,127,124,130,514,146,123,146,127,126,142,134,129,125,138,133,137,127,124,126,124,128,135,138,153,128,132,125,132,184,125,125,131,129,129,127,126,127,166,130,126,125,123,132,126,124,126,129,126,126,127,125,124,124,129,126,124,127,165,172,163,156,140,148,124,130,158,131,131,130,127,215,126,125,129,131,126,133,134,125,124,159,125,131,127,125,323,348,126,123,125,123,124,124,127,124,127,126,127,128,125,123,121,126,129,126,126,134,123,125,146,126,124,129,125],[187,188,192,186,192,186,188,184,140,126,125,131,137,209,127,129,124,124,135,181,129,130,131,142,772,176,129,128,131,132,128,129,471,128,126,133,136,132,127,125,131,549,145,124,151,126,126,144,135,129,126,139,134,133,128,124,127,124,130,136,140,153,129,133,124,133,188,125,126,133,130,128,127,128,129,169,131,127,125,124,133,127,125,127,130,127,126,128,127,125,124,131,127,124,127,169,177,168,160,142,152,124,133,165,132,131,130,126,223,127,125,130,133,126,133,137,127,125,161,124,130,128,127,344,365,128,123,124,124,125,125,128,125,127,126,128,128,125,123,123,128,129,126,127,135,124,125,147,125,125,131,124],[189,190,193,190,194,186,194,184,143,129,126,134,139,218,129,133,125,125,139,185,131,132,132,143,819,185,130,131,132,134,129,130,496,129,127,132,140,133,129,126,133,595,149,126,151,129,128,145,139,128,128,142,135,135,130,126,127,126,131,140,140,158,130,135,126,135,197,133,128,132,132,131,128,128,130,175,132,127,127,126,134,127,126,129,131,129,127,129,128,125,126,133,128,125,127,174,184,176,165,145,156,125,133,170,133,134,132,127,231,127,126,131,135,126,136,139,127,126,166,126,133,129,130,368,384,128,124,125,124,126,125,129,125,128,127,129,129,126,124,125,129,131,128,129,136,125,127,151,127,126,132,126],[190,190,193,189,194,190,186,184,142,127,127,135,141,225,130,133,127,126,139,184,130,132,134,146,854,185,130,133,134,133,130,130,515,131,128,133,134,134,130,128,134,624,152,126,155,128,128,146,138,129,127,144,137,135,130,126,128,126,131,140,143,161,132,136,126,137,201,127,127,135,133,131,129,129,132,180,133,129,126,126,135,128,126,129,132,129,128,129,127,126,126,133,129,125,129,175,191,180,167,147,158,126,136,172,134,132,133,128,245,129,127,132,136,127,136,140,129,126,169,126,133,130,130,384,410,129,125,126,125,127,126,129,126,129,128,129,131,127,125,124,128,133,127,130,138,125,127,153,127,126,130,127],[186,191,191,185,194,189,185,183,142,128,126,134,140,232,129,134,126,125,139,185,132,131,133,143,878,190,129,130,133,133,128,129,525,130,126,132,138,134,129,126,133,660,154,126,154,128,127,146,139,130,128,143,137,137,130,126,127,126,131,138,143,161,133,136,126,134,204,126,126,133,133,131,127,128,131,186,133,128,127,125,134,127,125,128,131,130,128,129,127,125,125,133,128,125,128,179,195,185,171,147,160,126,135,176,133,133,132,129,249,129,126,131,136,127,135,140,127,125,171,125,132,128,130,407,423,128,123,124,124,126,124,129,124,129,127,129,131,126,124,124,129,132,127,128,139,124,127,154,126,127,132,125],[188,189,193,186,194,187,187,183,143,129,126,135,142,236,129,134,126,127,140,185,132,132,134,147,915,191,132,134,134,135,130,132,542,134,127,133,141,136,130,127,134,689,155,127,156,129,127,148,140,131,129,143,138,137,130,127,127,126,132,141,144,164,132,137,127,136,206,133,128,133,133,132,129,129,131,190,134,127,128,128,135,128,126,129,131,130,127,130,128,125,127,135,129,126,129,182,201,190,176,147,162,127,136,182,135,135,134,129,257,129,128,133,138,128,137,140,129,126,175,126,135,130,131,414,443,130,125,125,125,127,126,130,126,129,129,131,131,128,126,125,130,133,128,129,139,126,127,157,128,127,133,127],[189,186,194,186,194,188,188,184,144,129,128,136,143,245,129,135,127,127,142,185,134,133,134,144,956,195,132,134,135,135,131,131,583,132,128,134,141,136,130,127,135,726,156,127,158,130,128,151,142,132,128,145,137,138,131,127,129,127,132,142,146,166,133,138,128,135,211,127,128,136,135,134,130,130,132,196,135,130,129,127,137,129,127,130,134,130,129,131,129,128,128,135,131,126,130,186,207,195,177,149,164,127,139,187,137,137,135,131,262,130,128,134,139,128,137,142,129,127,177,127,134,131,133,439,453,130,126,126,125,128,127,130,127,130,130,131,133,128,126,125,131,135,129,131,140,126,129,157,129,127,134,127],[189,189,194,187,193,186,187,184,145,129,128,133,143,246,130,138,126,127,140,186,134,134,135,148,965,197,131,132,135,136,130,131,598,131,128,135,141,135,131,129,136,738,155,127,160,130,129,151,142,131,128,145,141,138,131,126,128,127,132,143,147,166,132,138,127,137,215,129,128,136,135,133,129,130,133,203,136,130,128,126,137,129,127,130,133,131,130,131,129,128,126,135,130,127,131,189,210,200,181,150,165,127,137,191,137,137,136,130,274,131,129,135,138,128,139,143,129,127,178,128,136,131,132,445,463,130,126,126,125,128,126,131,127,132,129,131,133,128,126,127,132,135,129,130,140,126,128,159,129,127,133,127],[191,189,192,188,195,187,187,188,146,130,128,137,144,253,131,138,127,128,144,184,135,136,136,149,988,202,132,135,135,136,131,132,599,133,129,135,142,137,131,128,136,772,159,128,161,131,129,153,143,131,129,146,142,140,132,128,129,128,132,143,148,170,135,139,128,138,218,128,128,136,134,134,130,131,134,206,136,130,128,128,139,129,127,130,135,131,130,132,129,128,126,135,131,127,132,191,213,203,183,151,166,127,139,192,137,137,137,130,277,131,129,136,141,129,139,143,130,128,179,127,136,132,132,465,472,130,125,127,126,127,127,131,128,129,130,132,133,128,126,126,132,135,130,132,142,127,130,160,130,128,137,129],[189,188,192,185,194,186,187,185,145,129,128,135,141,258,130,136,126,127,145,185,134,135,134,148,1014,205,133,134,135,137,132,131,614,132,128,135,142,136,131,129,136,790,160,127,161,130,129,153,141,131,128,147,140,156,132,127,130,128,134,144,148,171,132,138,127,137,219,128,128,138,132,133,129,131,134,210,135,130,129,127,139,129,127,131,135,132,130,131,129,128,127,135,131,127,131,194,216,207,184,152,168,128,140,196,137,138,138,131,278,132,128,136,140,130,140,144,130,128,183,128,136,132,133,469,481,131,127,127,126,128,127,132,128,132,129,132,133,130,127,126,133,137,130,131,142,127,129,160,129,129,134,128],[194,187,195,186,192,193,186,185,145,130,128,137,145,260,131,136,127,127,146,183,135,134,136,148,1024,205,131,135,135,138,132,131,616,133,129,136,142,138,132,128,136,815,160,128,161,131,129,154,143,131,129,146,142,145,133,128,129,129,133,146,148,172,133,138,128,138,223,129,129,137,135,133,130,130,134,210,137,130,128,127,137,130,127,131,135,132,129,131,129,127,126,135,131,128,132,196,224,211,186,154,168,128,140,199,139,138,138,131,290,130,129,136,140,129,140,145,130,128,184,128,137,133,133,490,498,131,126,126,125,128,127,131,127,131,130,133,132,128,125,127,133,136,130,131,140,126,128,162,130,129,135,127],[188,189,191,184,193,188,186,246,147,131,128,137,144,267,130,137,126,127,148,183,136,135,135,147,1051,204,133,135,136,137,133,132,636,134,129,135,143,137,132,128,135,837,160,128,162,131,130,153,144,131,129,147,141,140,133,127,129,128,132,144,149,173,134,139,127,139,224,129,129,137,136,133,130,130,134,217,136,131,128,127,139,128,127,130,134,132,130,132,129,127,127,135,130,126,131,197,226,213,190,155,171,127,141,200,139,139,139,131,287,132,129,136,142,129,139,145,129,128,186,127,136,132,133,499,508,132,126,127,125,128,127,132,127,131,131,133,133,129,127,125,132,136,129,130,144,127,130,164,131,129,137,128],[186,189,191,187,193,188,186,233,151,132,130,139,147,269,132,138,128,128,147,181,137,136,137,151,1097,210,132,136,136,140,132,132,650,135,129,136,144,137,133,128,140,863,161,128,163,132,130,156,145,133,130,149,142,142,134,127,131,129,134,145,150,175,134,141,129,140,227,130,130,139,136,134,131,131,135,222,137,131,129,127,141,130,128,132,136,133,131,131,130,128,127,136,131,127,132,199,229,220,192,154,173,128,142,206,137,140,138,131,298,132,129,137,142,130,139,146,131,129,188,129,137,133,135,513,522,133,126,128,126,128,127,132,128,132,131,133,134,130,127,127,135,137,130,132,145,128,130,165,130,129,136,129],[188,192,191,190,191,184,187,178,144,125,123,132,139,279,128,136,125,125,148,188,131,131,132,142,1182,209,131,136,135,135,129,131,674,129,125,135,140,139,130,128,135,946,163,127,161,129,126,158,145,132,130,153,144,142,132,128,127,125,132,146,152,180,137,142,128,142,240,129,126,138,135,134,129,130,136,235,138,131,128,127,137,130,125,129,135,133,130,131,128,128,126,139,130,125,132,212,244,229,201,156,179,127,145,219,136,140,140,132,313,132,129,137,143,130,141,149,127,125,190,128,138,134,136,539,551,131,126,127,123,126,125,133,126,133,132,134,134,130,128,127,132,136,130,130,146,125,130,170,130,129,138,127],[267,269,282,257,284,267,268,260,134,133,134,133,133,135,131,132,131,130,131,136,134,133,133,133,139,134,132,130,131,131,129,130,136,134,133,133,133,132,132,131,131,137,130,128,134,134,134,133,133,132,132,131,131,130,129,130,133,133,134,133,133,133,131,131,130,129,130,129,133,134,132,132,132,132,131,132,130,130,130,129,133,133,133,132,132,132,131,132,131,129,127,128,133,133,132,134,134,133,132,130,131,129,129,128,133,132,133,132,134,132,130,131,130,129,129,128,132,131,133,132,132,131,130,136,130,128,129,128,132,133,132,132,131,133,131,129,129,128,128,127,131,132,131,130,130,130,130,130,129,128,127,126],[267,269,284,262,284,272,267,262,142,138,138,140,139,158,136,137,133,133,137,180,138,137,139,140,274,153,138,135,137,136,134,134,208,137,136,139,139,138,135,135,135,225,142,134,150,138,137,142,140,138,136,142,138,136,135,132,137,137,138,140,141,148,136,136,135,136,155,134,137,140,139,139,136,136,136,143,137,134,134,133,140,138,136,136,138,136,135,137,134,133,132,134,137,137,137,149,148,144,143,140,143,134,134,139,138,137,136,136,168,136,134,135,136,133,137,137,137,135,145,135,134,135,134,196,193,132,131,131,134,135,135,135,133,135,134,134,133,132,131,131,134,136,134,135,138,133,134,139,133,132,133,132],[265,269,286,264,284,271,277,264,148,140,139,143,143,182,138,140,136,136,141,212,141,141,142,148,459,172,140,139,142,139,138,138,312,140,138,142,144,141,140,138,141,340,150,135,159,140,139,149,143,142,138,149,143,142,138,136,139,138,142,146,148,158,141,141,136,141,177,136,139,143,143,141,140,139,139,154,140,137,136,135,143,140,138,139,140,138,137,140,138,135,134,138,138,138,139,165,163,158,154,147,153,136,136,153,142,140,141,138,199,138,137,140,140,137,143,141,139,137,159,136,140,139,137,264,265,137,134,134,136,137,138,139,136,139,138,137,137,135,134,133,138,140,138,137,142,136,137,149,135,135,138,133],[270,269,285,266,286,271,266,264,154,141,142,147,150,205,140,143,138,137,146,232,144,143,145,154,646,187,143,141,146,144,140,143,412,143,139,143,149,145,142,139,144,453,157,137,164,142,140,157,150,143,141,154,146,144,141,136,141,139,144,148,152,168,142,145,138,144,196,138,139,145,145,144,141,139,142,166,144,140,139,137,145,142,139,141,143,141,140,142,140,137,137,142,141,139,141,175,176,168,165,155,162,137,142,162,145,142,143,140,222,140,138,143,144,139,146,147,140,137,169,139,143,142,139,327,333,137,135,135,137,139,138,142,138,141,138,138,140,136,135,135,138,143,139,140,145,137,138,155,137,135,140,133],[269,270,281,265,286,273,266,263,159,144,142,150,156,229,144,148,140,140,150,240,147,146,150,160,823,210,147,144,148,148,143,145,505,144,142,149,154,147,144,140,147,573,165,139,174,144,144,163,156,147,143,159,151,149,143,139,143,142,146,154,158,175,144,150,140,148,214,139,142,148,149,148,144,143,145,181,148,142,140,139,150,143,140,142,148,143,141,143,141,140,138,146,143,141,143,189,190,177,176,160,168,139,146,174,148,147,146,143,249,142,142,147,149,141,151,152,143,140,180,139,147,144,142,375,395,142,137,137,137,141,140,144,139,142,142,143,143,140,137,137,141,145,141,142,151,138,141,165,140,140,143,139],[267,273,279,265,284,272,270,263,162,146,144,152,159,250,146,148,142,141,154,250,149,148,151,164,969,217,148,148,149,150,144,146,575,147,144,150,158,150,145,144,149,667,172,140,177,146,144,166,159,147,144,164,152,152,147,140,145,142,148,158,162,181,147,153,141,151,228,142,143,153,150,150,145,145,146,191,150,145,142,140,152,143,143,145,150,145,142,147,143,141,139,149,145,141,147,198,205,193,184,165,176,141,148,186,151,149,149,144,272,144,142,146,152,142,154,156,143,142,189,142,149,147,144,422,450,143,139,139,140,142,141,146,140,144,143,145,145,141,139,137,140,146,143,144,154,139,143,170,142,141,147,140],[271,277,283,267,283,272,270,263,166,147,146,155,163,269,148,153,143,141,157,253,152,151,154,166,1127,227,150,150,153,151,146,149,674,149,145,154,160,154,148,144,151,744,177,143,183,147,146,173,161,150,145,166,157,157,148,143,146,144,150,160,167,190,151,156,143,154,245,145,145,153,152,152,147,147,149,202,152,144,144,143,156,147,143,146,151,147,146,148,145,143,141,151,146,143,148,209,219,203,194,169,184,142,153,198,156,152,150,146,289,147,144,151,155,144,156,160,146,143,199,142,153,148,147,473,504,145,139,141,141,143,142,148,142,147,143,147,148,142,140,139,145,151,145,145,158,140,145,177,143,143,151,141],[273,276,282,268,282,267,269,262,169,147,146,157,166,288,148,156,143,143,160,253,152,153,154,171,1223,240,151,153,154,155,148,151,731,150,146,155,162,155,150,144,153,841,183,142,187,148,147,175,163,149,146,167,159,158,151,143,145,144,151,164,168,193,152,155,143,156,252,145,145,154,154,154,147,148,149,218,155,147,144,144,156,146,144,146,152,148,146,148,146,142,142,153,146,142,149,218,226,213,201,172,192,143,155,206,155,153,154,146,305,147,145,153,157,144,159,162,146,143,206,143,154,149,149,510,543,146,141,141,141,143,142,149,143,148,146,147,148,144,141,141,146,151,145,147,160,141,145,179,145,143,153,141],[273,274,283,267,280,267,272,261,171,148,147,158,167,306,149,158,144,144,163,257,154,154,157,176,1343,244,150,153,156,157,148,151,786,150,147,156,166,157,151,144,154,922,185,143,192,150,146,179,166,150,147,173,160,159,150,144,146,145,152,165,170,200,153,158,145,159,267,145,145,158,153,154,148,148,151,226,155,147,145,143,157,148,144,147,154,150,146,150,147,143,144,154,148,144,149,226,239,222,209,176,194,143,158,214,155,155,155,147,328,149,145,154,159,145,161,166,147,144,216,144,154,151,149,543,588,148,141,142,141,145,143,149,143,148,146,149,151,145,141,142,148,153,146,149,162,142,146,185,147,144,152,142],[272,278,279,270,281,268,271,259,173,149,147,160,169,319,151,157,144,144,165,258,156,154,157,170,1432,253,153,154,157,157,151,152,840,153,147,157,167,158,151,146,156,994,190,145,194,150,147,182,168,153,147,173,163,162,151,144,147,144,153,169,176,205,154,162,145,160,276,147,146,159,157,156,149,149,152,239,157,150,146,144,160,148,145,149,155,150,148,151,148,145,143,156,148,145,151,231,252,235,217,180,199,144,161,226,159,157,156,149,346,150,147,156,161,147,162,168,148,145,221,145,157,151,152,590,634,148,142,143,142,145,144,151,143,149,147,152,153,144,142,142,149,156,148,150,165,142,148,190,147,146,154,145],[272,276,281,271,282,268,281,261,175,150,147,161,174,327,152,160,146,145,169,258,158,158,159,176,1509,263,153,156,158,158,151,153,870,154,147,158,168,161,154,146,158,1062,192,145,196,151,148,186,169,153,148,178,166,164,154,146,149,145,155,172,178,211,155,163,147,161,285,155,147,160,159,157,150,152,155,251,159,150,148,148,163,148,146,150,159,153,149,153,149,145,145,158,150,145,151,240,263,244,222,182,204,146,162,234,161,160,159,150,349,151,147,157,162,147,167,170,149,145,224,146,158,153,153,624,668,150,143,143,143,146,145,151,146,151,150,152,154,146,143,144,152,156,149,150,167,142,148,194,148,147,155,145],[270,276,280,268,281,266,273,262,179,150,148,162,176,343,153,160,146,146,172,263,160,158,161,181,1571,270,156,159,160,161,153,155,919,154,149,160,175,162,155,148,160,1129,195,146,202,152,150,188,172,154,150,179,166,166,155,146,150,147,156,172,180,216,156,165,148,164,296,149,147,161,159,155,152,152,157,257,160,151,148,146,164,149,147,150,158,153,151,153,149,147,146,161,151,146,152,248,274,256,230,186,210,146,165,238,162,160,161,150,376,151,149,158,167,149,165,173,150,146,233,145,160,153,155,664,704,151,144,145,143,147,146,153,145,153,150,154,156,148,144,144,152,158,150,151,170,145,150,199,151,148,159,147],[271,275,276,269,281,268,270,262,179,152,150,164,174,353,154,162,147,147,174,265,159,159,161,179,1638,274,155,159,162,161,153,155,951,156,148,161,172,164,155,147,159,1187,199,147,204,152,149,191,173,154,149,181,168,167,154,147,149,147,155,173,180,220,158,166,148,165,302,149,148,160,160,157,150,152,155,264,160,151,149,147,164,149,146,151,159,155,150,153,150,147,146,162,151,145,153,252,282,263,238,192,212,148,166,249,162,162,162,151,384,153,149,160,165,149,166,173,150,146,238,147,160,154,156,698,732,152,144,146,144,146,146,153,147,153,151,153,156,149,146,145,151,159,150,151,170,144,150,202,150,149,159,147],[270,271,277,267,281,269,270,259,182,152,149,167,178,367,155,165,148,147,178,266,162,161,162,183,1702,281,156,161,162,163,155,157,978,157,150,163,174,163,157,149,162,1278,201,148,207,154,151,194,176,155,152,182,171,168,157,150,150,148,157,176,182,224,160,168,148,168,313,157,149,163,161,159,152,153,157,277,163,154,151,149,166,152,147,152,160,155,152,155,151,148,148,164,153,146,154,260,294,276,245,192,218,148,169,257,164,163,163,153,405,153,151,161,166,150,168,177,151,148,244,148,162,156,157,725,767,154,146,147,144,148,147,155,149,154,153,155,158,150,146,146,156,162,152,154,173,146,152,208,152,149,160,148],[272,274,280,266,283,268,270,260,183,153,150,164,178,380,155,166,148,148,178,265,161,162,162,185,1745,284,157,161,162,164,156,158,1045,158,151,163,176,166,156,150,163,1329,206,149,209,155,150,196,177,156,152,183,172,172,157,149,150,148,159,177,185,224,160,167,150,169,314,151,150,165,163,161,153,154,159,290,164,154,150,148,167,151,147,153,162,156,154,156,152,148,148,164,154,148,154,268,304,287,249,194,221,149,170,265,166,166,164,154,419,154,151,161,171,151,170,179,153,148,249,149,165,156,158,755,796,155,145,148,144,149,147,154,148,154,154,156,158,151,147,147,157,163,153,154,176,145,151,208,152,151,164,147],[272,274,280,268,282,270,272,262,184,153,152,165,180,389,156,167,148,150,180,264,161,162,165,188,1801,288,157,162,164,167,157,158,1066,157,150,164,177,166,156,150,165,1375,207,151,213,155,152,197,178,157,151,187,173,170,157,149,152,148,159,175,188,230,161,170,150,168,323,152,151,166,162,161,155,155,161,295,165,154,151,148,169,152,148,154,162,157,153,155,151,150,148,165,155,147,155,273,309,296,255,195,224,149,172,271,169,168,165,154,436,155,150,162,170,152,171,180,152,149,252,149,164,158,160,788,822,157,146,147,145,150,148,156,149,155,154,157,159,150,147,146,158,165,154,155,179,147,152,213,153,151,163,149],[268,275,275,268,282,268,266,272,185,154,151,168,180,399,155,166,149,150,182,265,164,164,165,185,1824,293,158,162,164,166,158,159,1074,159,152,163,177,168,157,150,164,1417,212,150,213,156,152,201,181,158,153,186,173,174,159,149,152,149,159,180,189,234,164,172,151,172,329,153,151,166,163,161,154,156,161,306,165,154,152,149,171,152,148,155,163,157,154,156,152,150,148,167,156,149,156,280,321,303,257,196,230,150,172,279,169,168,168,155,443,156,151,165,172,153,172,181,153,149,257,149,166,159,160,808,833,156,146,147,145,151,147,158,149,156,154,158,160,151,147,148,159,165,153,156,178,147,154,214,154,151,166,150],[264,272,276,271,280,269,265,261,187,155,151,168,183,401,156,169,149,149,185,263,164,164,166,187,1875,299,159,165,166,166,158,160,1106,160,150,165,178,168,158,150,165,1448,213,150,214,156,152,201,179,157,152,189,175,169,159,150,154,150,160,182,192,233,162,171,150,170,335,152,152,168,164,162,155,156,161,312,165,155,153,149,171,152,149,154,164,158,154,158,152,150,148,167,156,150,157,281,330,309,264,198,234,150,174,283,170,172,170,155,458,157,152,165,174,152,173,182,153,151,260,150,166,160,161,840,861,157,147,148,145,150,148,159,150,157,156,159,161,151,148,148,159,166,155,157,181,147,154,218,154,152,167,150],[267,273,290,269,282,270,266,264,187,156,152,169,183,417,158,168,149,148,185,261,165,164,167,188,1932,306,159,165,164,166,158,159,1124,160,152,164,176,169,158,151,166,1501,215,150,216,157,152,202,183,157,153,191,178,176,160,149,153,150,161,184,190,239,163,173,152,174,336,153,152,168,165,162,156,157,161,317,169,155,152,148,170,152,148,155,163,158,154,156,152,150,149,170,156,149,157,287,343,318,268,199,235,151,176,290,174,172,170,156,473,157,152,165,176,154,172,185,154,150,263,150,167,158,161,878,879,157,147,149,147,152,149,158,149,158,155,160,161,153,148,148,160,166,155,156,180,147,154,220,155,153,166,150],[267,273,278,274,279,269,269,391,189,157,153,169,184,419,156,170,148,150,186,261,166,165,167,189,1996,309,159,166,166,167,159,159,1176,160,151,166,180,170,158,150,167,1543,215,149,220,157,152,202,181,158,153,191,177,176,160,149,153,151,160,185,194,240,163,171,152,171,343,153,152,170,166,163,156,157,163,324,167,155,152,149,173,153,149,155,164,160,156,157,153,150,150,168,156,148,158,288,347,329,272,199,236,151,175,297,171,172,172,157,472,158,153,166,176,154,173,185,154,150,264,150,168,160,163,887,901,158,148,150,146,151,149,159,150,156,155,159,162,153,148,148,160,167,155,156,183,147,155,225,155,152,168,150],[269,272,276,269,279,269,266,367,196,159,154,171,187,434,159,170,151,150,189,262,170,169,169,190,2005,313,160,167,166,169,160,160,1192,163,153,167,182,172,160,153,166,1580,220,151,221,159,154,206,183,159,154,192,179,177,161,151,155,151,162,188,194,243,165,176,152,173,345,154,154,171,167,164,158,158,164,329,169,156,153,150,175,155,151,158,166,161,157,159,154,152,151,169,159,150,158,296,360,338,279,200,241,152,180,304,176,175,173,158,492,161,155,168,178,154,176,186,155,152,270,152,169,160,164,924,916,159,149,150,147,152,150,159,151,159,157,161,162,154,149,150,161,169,155,159,184,149,155,227,157,154,171,152],[276,280,275,270,278,262,270,254,182,148,143,162,177,451,152,169,146,146,194,271,157,159,162,179,2212,314,156,167,166,164,154,159,1220,152,147,165,181,172,159,151,161,1763,221,148,218,152,149,210,188,159,154,198,183,181,161,151,149,146,159,188,203,256,167,180,152,178,374,153,149,171,168,163,153,158,168,366,173,157,153,150,172,154,148,155,165,161,157,159,153,151,150,174,156,147,158,317,384,357,296,210,251,151,185,337,171,174,176,160,526,160,155,170,184,155,178,191,151,148,277,150,173,161,169,987,998,159,147,148,141,149,146,160,149,159,158,164,164,156,149,150,160,167,155,158,187,147,154,234,157,154,172,150],[495,511,545,494,553,516,506,497,177,176,177,175,176,177,172,173,169,169,168,180,176,177,177,175,191,177,174,174,173,171,168,168,186,176,174,175,175,174,172,171,171,183,169,166,181,175,176,176,176,175,174,174,170,169,168,166,176,176,177,178,176,176,171,171,170,168,172,166,176,175,175,176,175,173,171,173,170,168,168,165,178,177,174,173,174,174,171,172,170,167,166,165,175,174,174,177,177,175,172,170,169,165,165,166,176,174,173,173,180,171,169,169,168,165,165,164,174,173,178,173,172,172,168,178,175,164,164,162,171,172,172,172,170,170,169,166,164,164,164,161,172,173,171,170,169,168,168,169,164,162,162,161],[503,515,545,497,546,514,509,493,194,185,184,188,190,234,182,183,178,176,185,294,185,187,189,196,531,226,184,182,185,182,177,180,363,184,184,187,189,186,182,180,182,412,194,174,211,184,184,198,193,186,182,194,186,181,178,173,185,184,187,191,193,207,182,183,177,180,231,175,183,186,188,187,182,182,180,198,182,177,175,173,188,184,182,182,184,182,179,182,180,175,174,179,183,180,183,217,211,203,199,190,198,174,176,187,187,184,183,182,262,179,177,181,181,176,181,179,183,179,207,179,182,181,177,338,327,174,169,170,177,178,178,181,176,180,175,177,172,169,170,167,176,182,177,177,182,174,177,192,172,171,171,168],[506,515,549,500,555,516,525,497,211,191,190,198,203,296,188,194,183,182,198,372,196,194,198,211,991,272,193,190,196,202,185,191,607,193,190,198,199,192,192,185,192,693,218,182,236,192,192,216,204,194,189,214,199,194,188,181,191,188,195,204,209,235,192,195,184,193,281,181,188,198,198,196,190,189,191,228,191,186,184,180,199,191,186,191,194,191,186,192,187,182,179,190,189,187,192,254,250,234,229,207,224,180,189,221,196,194,191,188,336,186,184,192,194,183,195,196,189,184,240,184,194,189,185,505,506,183,176,177,181,184,183,187,181,188,183,185,186,179,175,174,184,192,186,186,194,179,185,214,180,178,185,176],[510,514,548,501,551,517,508,496,225,196,194,208,217,357,194,205,187,186,206,414,202,201,205,227,1467,314,200,197,205,203,193,198,860,198,193,205,217,204,197,191,200,970,236,185,256,198,196,231,218,200,193,227,208,206,194,185,193,192,202,216,221,258,198,205,187,204,333,188,192,206,202,204,195,194,196,259,203,193,189,186,208,194,189,194,202,194,191,196,192,187,184,197,194,190,196,284,288,262,255,224,243,186,196,251,204,199,199,193,402,191,189,199,202,188,208,209,194,188,269,188,202,195,191,643,672,188,179,180,182,188,187,194,185,192,189,191,193,184,180,178,186,197,190,192,205,182,189,233,186,183,192,181],[513,518,544,503,553,512,518,497,240,201,202,219,228,416,200,212,193,192,217,452,208,208,215,239,1871,353,207,206,213,211,198,203,1097,204,198,212,226,212,203,194,210,1248,252,192,273,202,200,248,227,207,199,240,218,216,200,190,199,195,208,226,236,283,209,217,193,212,380,195,196,212,211,210,201,201,203,288,211,198,194,190,215,200,194,199,210,201,195,203,198,192,189,205,199,194,203,313,322,295,281,243,265,192,206,282,210,209,206,199,456,199,194,208,212,194,217,223,199,193,293,193,209,202,198,771,826,195,184,185,189,191,193,200,191,198,194,197,200,190,184,184,194,204,194,198,217,188,195,251,191,189,201,185],[514,521,544,511,552,514,516,500,249,206,205,227,241,467,206,216,195,195,228,465,215,214,217,250,2243,375,214,213,218,216,204,211,1284,208,201,218,235,218,207,198,212,1501,268,195,289,207,203,264,239,211,203,249,229,224,207,193,203,198,214,238,245,302,212,223,197,220,417,197,200,219,216,216,204,204,209,318,216,203,198,194,225,202,197,204,215,206,201,208,202,195,192,213,203,196,206,338,353,323,307,255,287,194,215,307,218,214,214,203,520,200,197,213,225,197,228,233,202,195,320,196,217,206,204,898,964,201,187,191,190,197,194,205,192,204,200,203,206,194,189,187,200,210,200,201,225,189,200,270,196,195,208,192],[526,523,547,511,547,516,517,500,257,210,207,231,240,521,209,220,199,199,234,477,218,218,225,263,2625,403,215,218,225,223,210,215,1498,213,205,226,243,225,213,202,220,1698,286,198,303,211,205,273,246,217,206,258,234,235,212,199,205,201,218,245,257,312,218,230,202,226,456,201,203,225,224,222,208,208,214,349,223,209,202,197,229,207,199,207,220,209,204,212,205,198,196,219,206,199,210,360,388,354,331,264,304,198,221,337,226,220,220,208,569,208,202,218,227,202,233,242,206,198,341,198,222,212,209,1019,1089,205,191,194,192,199,198,210,197,206,204,207,209,195,191,191,204,214,203,207,235,192,204,286,201,199,216,194],[520,529,536,514,540,512,514,498,266,211,207,236,256,565,211,228,201,202,244,482,223,224,229,266,2894,444,219,221,228,228,212,218,1636,216,207,230,250,229,216,203,226,1924,296,201,311,212,207,284,252,218,208,266,239,235,215,199,207,203,222,252,266,332,223,234,204,233,479,206,204,229,227,226,210,210,219,377,227,210,204,199,234,210,202,208,224,211,208,215,208,201,199,225,208,199,212,384,413,381,348,276,317,200,228,359,229,226,225,208,617,209,202,223,233,205,240,250,209,200,362,199,226,214,212,1099,1195,208,193,195,193,202,198,213,200,211,206,209,215,200,194,193,207,219,206,207,242,194,205,291,203,200,222,196],[516,530,541,511,541,510,519,495,270,214,209,240,258,595,215,233,202,203,249,483,227,227,232,258,3127,456,222,224,233,230,214,222,1774,219,208,230,254,236,218,204,228,2119,302,202,321,216,210,292,257,220,210,272,246,247,219,201,208,205,224,256,270,345,227,241,204,238,510,206,207,234,230,227,212,213,220,413,230,214,205,202,238,211,202,212,227,215,209,217,209,202,200,228,211,201,216,407,444,407,370,287,330,202,236,385,234,233,229,212,667,211,205,226,238,207,245,259,209,202,373,202,230,217,217,1202,1306,211,194,198,196,202,201,215,201,213,209,216,220,202,197,196,211,224,208,212,248,196,208,308,207,204,223,201],[521,543,536,519,542,510,519,489,277,215,210,243,268,632,217,236,203,203,259,483,232,230,236,278,3345,479,223,229,233,235,218,224,1914,222,211,235,258,238,222,207,232,2286,314,205,329,219,211,301,262,222,212,277,249,249,222,204,212,206,225,262,276,360,229,245,206,241,529,209,210,238,235,230,214,216,224,432,235,215,209,201,243,213,205,215,229,219,212,219,210,205,201,232,212,204,218,423,476,432,386,296,341,204,240,404,240,236,234,213,701,215,207,229,243,209,247,263,214,204,391,204,234,220,221,1299,1402,214,197,200,196,205,201,216,203,215,211,219,220,205,199,197,215,230,210,215,256,197,210,319,210,206,228,202],[520,527,540,518,540,508,549,492,280,218,213,248,270,668,221,238,206,206,264,489,234,235,240,285,3548,493,226,232,240,236,220,229,2020,225,212,238,264,245,225,209,236,2470,326,208,337,221,213,311,268,226,214,280,255,256,228,209,213,208,230,267,284,366,233,250,209,249,556,234,211,243,238,232,216,219,228,461,239,218,212,211,248,215,206,217,234,220,214,222,214,206,204,240,218,205,221,444,497,446,405,300,355,206,247,421,242,242,237,216,746,218,210,234,250,212,252,272,214,206,414,206,241,224,226,1384,1486,217,199,203,198,207,204,220,205,220,216,220,225,209,201,200,220,233,212,219,263,200,215,331,213,208,235,204],[508,524,533,512,545,511,512,495,287,220,214,251,276,698,226,246,209,209,273,505,238,238,242,288,3671,509,230,237,245,244,223,231,2097,228,214,241,268,249,228,211,237,2616,339,210,345,224,214,316,274,230,217,290,262,261,228,208,216,208,232,273,291,378,236,255,213,252,576,215,213,244,239,235,219,220,232,493,242,222,214,208,251,215,208,220,237,225,218,226,216,210,207,241,220,205,222,453,524,484,425,307,369,208,252,443,247,245,240,218,785,221,213,237,256,213,257,274,216,206,424,208,241,225,229,1486,1573,221,201,205,197,208,205,223,206,220,218,223,228,211,204,203,220,237,215,219,267,201,217,342,216,213,238,208],[519,531,532,513,543,507,518,494,290,222,215,255,284,722,225,248,210,210,279,499,241,241,242,292,3842,531,232,241,246,246,227,234,2174,229,215,243,274,251,230,213,243,2777,343,211,350,225,216,324,277,229,218,297,265,263,231,211,217,210,232,282,297,390,240,260,212,258,595,215,214,247,244,237,222,223,235,510,247,223,215,209,253,217,208,221,240,227,220,225,217,211,207,248,221,207,225,474,550,512,438,316,380,209,258,468,249,250,245,220,820,223,216,242,261,217,259,280,218,208,434,208,245,229,233,1589,1651,223,201,205,200,210,205,225,209,224,220,226,231,213,205,204,225,240,216,223,268,203,218,352,217,214,242,210],[511,521,533,509,540,512,520,494,295,223,217,257,285,758,226,252,211,214,285,507,239,243,248,304,4029,546,234,243,248,251,228,234,2280,231,215,245,277,253,231,214,246,2927,355,214,356,226,217,326,280,232,221,300,269,276,234,218,219,212,235,282,302,400,243,261,215,260,620,232,216,250,244,241,223,225,237,545,249,226,216,213,258,218,210,221,243,226,221,228,218,211,208,248,224,208,226,487,575,536,450,320,388,211,263,480,257,253,249,223,858,227,216,246,262,218,265,287,219,210,449,210,247,230,233,1626,1726,228,203,207,200,212,209,228,210,226,221,229,234,215,206,205,228,245,220,224,275,205,219,355,220,214,245,210],[520,524,530,507,542,504,520,493,299,225,219,259,287,790,230,256,213,213,292,501,247,248,251,297,4095,556,235,246,249,253,230,237,2407,236,219,248,278,258,235,216,245,3083,358,214,365,228,219,332,285,233,222,303,273,270,236,213,221,213,236,288,309,408,246,266,215,262,635,220,218,254,251,243,227,227,241,564,251,226,218,212,262,220,211,226,245,232,223,230,219,213,212,252,227,210,229,509,597,557,464,323,396,215,267,509,261,257,254,225,889,229,220,246,268,220,267,288,222,212,461,212,251,234,239,1732,1821,227,206,209,204,215,210,230,212,230,224,232,236,217,207,206,231,248,221,229,281,206,222,368,221,218,247,213],[516,523,536,507,537,508,515,495,303,226,219,260,294,811,231,258,213,213,297,498,244,248,252,310,4095,569,235,248,252,256,232,238,2464,233,219,251,285,259,235,217,254,3226,366,215,369,230,220,337,289,233,222,306,276,269,236,213,222,213,240,291,307,416,245,266,216,266,647,221,219,258,252,243,225,229,242,584,254,227,219,212,264,221,211,228,245,233,225,231,221,214,213,255,228,211,229,521,620,577,477,328,403,214,273,519,263,262,258,228,922,233,221,250,272,222,270,293,223,213,471,214,255,234,237,1793,1869,231,206,209,205,215,212,234,213,230,225,232,238,219,210,209,235,250,224,228,287,208,223,373,224,217,253,213],[514,522,532,508,540,512,516,516,307,228,220,262,291,813,232,258,214,214,298,497,250,252,255,306,4095,577,237,248,251,253,232,239,2486,238,220,252,286,262,237,217,251,3290,374,217,375,230,220,339,289,235,222,308,280,276,236,214,224,215,242,294,315,425,248,270,217,267,652,224,220,260,249,244,229,230,245,598,257,229,220,213,266,223,213,227,249,235,226,231,222,215,212,257,228,211,232,529,648,592,488,334,407,215,276,534,264,266,259,228,942,231,222,251,276,223,271,296,224,213,479,214,257,237,242,1872,1910,231,206,211,203,215,211,233,214,231,227,236,240,220,210,209,237,252,225,230,288,208,225,382,226,219,254,216],[512,519,532,510,540,504,517,497,305,228,220,265,296,853,233,262,215,216,304,498,251,252,255,308,4095,591,238,254,255,255,234,239,2576,239,219,253,285,264,236,217,253,3409,376,216,378,232,221,346,294,234,222,313,284,282,241,215,225,215,242,300,321,427,249,273,219,272,668,224,221,262,253,246,230,232,246,617,259,230,221,213,270,224,215,230,251,237,229,235,222,217,213,260,232,213,235,544,664,619,504,338,415,218,280,550,269,267,265,230,989,234,224,254,275,222,276,297,226,216,494,218,259,238,245,1894,1984,233,210,213,206,218,213,236,216,234,231,237,241,221,211,213,240,258,227,233,294,209,227,391,227,222,259,216],[528,531,561,513,539,516,506,494,311,231,223,265,298,876,236,263,216,215,304,497,254,256,257,309,4095,597,240,252,256,258,237,241,2634,243,223,254,290,267,239,219,256,3510,380,218,386,233,223,348,295,236,225,317,284,286,242,218,226,218,243,300,324,438,251,274,218,270,687,224,223,264,253,247,230,233,249,646,260,230,222,214,273,225,216,231,252,239,230,234,224,218,214,262,233,213,234,551,687,634,513,342,430,217,283,566,270,271,266,231,991,235,224,254,281,225,274,304,226,216,494,218,260,241,247,1998,2015,234,211,214,205,218,213,237,216,234,231,237,243,223,213,212,241,258,229,233,295,210,226,395,229,220,261,217],[525,524,534,513,543,513,513,811,317,234,224,267,302,895,238,265,216,218,313,494,256,258,260,312,4095,609,240,256,258,261,239,241,2728,244,224,258,294,267,241,221,257,3628,385,219,391,236,224,354,296,238,226,319,289,279,243,218,228,218,246,305,327,443,253,279,220,273,694,226,223,265,255,248,232,234,252,661,262,232,223,216,273,226,215,232,254,239,231,235,226,218,215,264,234,213,235,563,709,651,529,347,437,219,283,578,274,274,269,233,1025,238,226,258,285,227,278,306,226,217,502,218,262,242,250,2040,2076,236,209,214,206,219,214,238,216,236,232,238,246,225,214,214,243,260,230,234,301,210,229,404,229,223,262,220],[509,528,528,514,544,511,501,751,333,240,227,272,286,913,239,270,217,220,316,492,265,263,264,330,4095,619,240,259,260,262,242,243,2748,246,226,260,292,272,243,222,259,3672,387,220,396,238,225,359,300,240,228,323,293,285,244,220,230,222,248,307,332,445,256,279,222,277,700,228,227,270,259,249,234,237,255,691,263,233,224,217,278,228,218,236,256,242,233,238,228,220,217,267,237,217,237,573,732,680,540,349,440,222,289,594,276,279,275,236,1058,240,228,260,288,229,281,308,229,220,514,220,264,244,252,2103,2135,238,211,217,207,220,216,241,219,237,235,244,246,226,214,215,244,262,231,237,300,213,228,408,231,225,265,221],[526,540,530,520,532,499,523,477,302,212,202,248,286,962,225,267,209,210,325,520,237,241,248,288,4095,625,235,261,257,252,232,241,2832,225,213,258,293,273,243,222,252,4090,391,215,389,224,216,372,312,240,229,336,303,296,247,219,217,207,243,316,349,479,269,291,221,292,770,227,214,272,263,249,230,238,264,744,275,237,227,218,274,230,212,230,255,246,236,239,226,222,217,277,236,210,243,627,800,736,579,371,466,221,307,690,270,281,283,243,1142,242,229,267,303,230,294,328,217,212,542,218,279,245,260,2247,2310,240,212,217,196,216,213,244,217,238,240,249,251,231,217,220,242,261,230,236,311,211,230,428,234,226,279,223],[899,908,982,870,985,922,893,882,248,245,246,246,245,252,241,237,235,233,233,257,247,247,247,248,278,252,243,240,239,235,232,231,268,247,246,248,247,244,241,236,235,261,233,226,256,250,248,247,245,245,239,241,236,234,228,227,247,247,247,246,248,243,238,235,232,232,237,227,246,247,246,243,242,241,236,238,232,230,228,225,246,246,241,240,241,240,235,238,234,227,226,225,245,242,242,246,247,242,238,232,231,227,225,222,245,243,241,241,252,236,232,231,228,226,226,222,242,240,246,237,239,237,230,252,243,223,220,219,239,239,241,237,232,235,229,227,226,221,220,219,239,238,236,235,235,233,227,228,222,219,219,216],[894,914,983,888,982,908,896,879,284,263,261,271,274,360,256,263,248,246,261,474,266,267,271,281,946,352,262,258,264,259,250,254,619,261,258,269,272,267,258,252,258,706,284,242,318,266,261,289,280,265,255,284,265,254,249,240,261,259,268,277,281,311,258,262,250,254,349,243,256,271,267,266,259,254,257,289,258,248,244,241,269,262,256,258,264,256,250,258,251,242,238,247,257,255,260,326,320,300,289,271,286,241,247,273,265,258,259,256,422,253,247,254,252,243,260,254,255,250,305,250,260,254,247,563,544,240,233,232,245,250,250,253,246,253,246,245,244,235,231,229,249,255,248,249,259,242,245,279,236,235,237,229],[911,917,981,879,1002,920,950,886,316,277,275,294,290,485,272,281,260,261,286,642,286,283,289,315,1847,438,280,278,288,283,269,274,1108,276,273,289,298,286,276,266,281,1280,331,256,369,279,277,327,309,283,272,321,290,284,268,255,272,271,285,305,316,367,277,287,263,281,460,259,270,289,289,285,272,271,273,348,280,267,260,254,294,276,267,271,284,271,264,274,268,257,252,273,272,265,276,397,395,360,349,312,339,255,268,339,286,279,277,272,569,265,262,279,279,260,289,288,272,263,372,262,281,271,265,888,901,258,245,246,257,262,261,270,259,269,263,263,265,249,244,242,262,277,263,266,284,254,264,322,253,250,260,245],[915,918,982,903,998,926,914,884,344,289,285,314,330,604,283,297,270,270,311,735,298,298,304,326,2792,525,295,290,307,299,281,291,1619,288,282,304,318,302,288,274,294,1815,367,268,405,289,284,358,333,293,282,348,310,303,284,265,280,278,297,326,339,412,290,306,271,300,563,271,277,304,301,302,284,283,285,411,297,280,270,265,309,284,274,283,297,282,275,287,279,266,262,286,281,272,287,459,465,423,405,351,383,264,286,398,301,295,292,279,703,278,273,292,298,271,310,316,283,269,428,269,296,284,277,1178,1248,271,252,255,263,269,268,283,265,280,272,276,279,260,254,250,271,289,272,277,307,259,273,365,266,261,279,254],[915,927,978,906,994,904,916,893,371,298,294,331,354,727,295,315,277,279,327,788,310,309,321,368,3600,597,307,304,315,316,292,307,2064,301,288,321,345,320,301,284,313,2360,402,276,439,300,293,391,349,309,289,370,329,321,296,275,290,285,310,347,364,455,305,326,281,319,644,281,286,320,318,316,294,291,300,481,312,290,280,276,322,294,282,292,310,292,285,297,289,275,270,304,289,279,298,520,536,483,459,375,423,274,308,456,318,310,308,290,822,290,280,307,317,281,328,339,292,277,480,279,312,297,288,1449,1553,284,263,265,269,277,276,295,273,292,283,291,293,272,263,260,283,303,283,288,328,268,284,399,276,273,296,266],[915,944,974,904,990,922,928,882,389,305,301,344,376,824,305,328,285,285,347,821,323,322,333,397,4095,656,318,318,333,325,301,314,2451,311,295,331,360,332,311,291,324,2834,435,284,467,310,301,418,368,315,298,392,346,341,309,281,298,291,320,365,384,493,318,339,288,334,719,289,293,331,330,326,302,302,313,531,327,302,289,283,336,299,289,301,324,303,296,308,296,282,278,319,296,285,304,574,602,539,507,403,459,283,324,509,327,323,319,299,934,298,290,320,333,291,350,362,299,284,531,283,325,308,302,1658,1816,295,270,274,273,284,282,304,280,301,291,296,306,281,271,269,292,317,291,297,346,274,292,427,287,282,310,275],[933,931,980,908,983,924,917,886,411,312,307,356,388,913,314,338,292,291,367,833,329,333,340,415,4095,711,325,327,347,337,311,323,2850,318,303,342,385,344,318,297,334,3226,462,292,492,315,305,442,385,326,305,411,359,353,318,289,303,296,329,382,404,524,334,356,295,349,797,295,298,341,339,333,310,311,320,587,338,310,295,289,349,305,292,307,333,311,301,316,304,290,286,333,306,289,316,627,661,596,552,426,492,289,337,566,342,334,331,307,1025,305,295,331,350,298,363,378,304,289,577,289,336,317,309,1919,2046,304,275,281,276,290,287,313,286,309,299,307,313,289,277,275,303,323,298,306,364,278,301,461,295,289,321,282],[931,949,973,918,983,910,931,875,423,317,313,364,390,1003,319,352,295,298,382,864,338,339,347,433,4095,767,332,337,349,348,317,330,3131,324,307,351,396,356,326,301,342,3670,486,295,515,321,311,458,395,331,309,421,375,372,325,294,309,297,335,398,424,553,338,368,301,360,847,302,303,350,344,339,316,316,329,656,345,318,302,293,360,310,295,313,340,318,310,322,309,293,288,341,312,292,318,662,723,656,594,447,524,292,353,603,355,346,341,312,1109,312,300,339,360,303,372,397,309,293,610,294,344,321,320,2111,2277,310,279,285,281,293,291,319,290,315,306,314,323,295,281,279,307,335,305,312,379,283,306,488,302,296,332,288],[933,950,969,921,974,909,922,878,436,320,314,372,413,1087,326,359,300,299,400,850,349,350,356,409,4095,812,338,344,359,355,325,340,3396,330,310,356,398,364,331,306,347,4058,512,299,539,327,312,482,405,336,313,444,382,380,332,299,313,304,341,409,436,577,344,377,304,368,902,308,309,364,357,344,320,320,335,709,355,321,308,298,369,315,300,318,347,323,313,325,313,299,293,355,317,295,325,705,777,712,633,465,554,298,365,665,357,354,352,317,1210,317,305,347,371,308,382,408,315,297,645,299,354,326,327,2285,2484,314,284,289,283,301,296,324,295,322,313,322,330,301,288,286,318,343,310,319,392,286,311,502,309,303,346,295],[936,944,961,922,972,911,916,874,451,325,316,382,430,1157,331,366,301,304,408,879,354,356,366,444,4095,849,340,350,366,358,329,344,3638,336,314,363,413,372,336,307,354,4095,524,304,553,328,316,497,413,338,319,451,393,386,337,301,317,304,342,417,447,605,351,384,307,380,953,313,311,367,361,351,323,324,342,760,367,325,311,300,378,319,303,322,350,329,319,331,316,302,296,359,321,299,329,736,836,754,669,478,575,303,376,692,372,367,361,322,1287,322,311,353,382,312,393,422,316,300,678,301,364,332,336,2470,2667,319,288,294,284,303,297,329,298,326,319,328,336,306,289,289,326,353,315,323,401,288,317,537,315,306,353,299],[925,940,964,927,974,907,979,862,459,331,319,385,413,1227,336,375,307,306,423,871,360,362,368,465,4095,881,347,356,370,366,333,347,3853,343,318,368,419,379,342,312,359,4095,550,310,567,335,319,513,430,344,321,466,403,401,347,312,322,309,350,429,464,628,351,394,314,389,993,359,317,376,367,356,329,331,350,816,370,330,320,318,389,322,304,328,359,334,322,335,319,307,302,371,327,304,335,785,891,807,698,493,606,308,391,744,383,374,372,326,1351,329,315,362,388,319,401,436,323,307,714,306,370,340,344,2656,2860,328,292,300,290,309,302,333,304,332,324,334,342,312,294,295,332,362,320,327,416,293,321,556,319,311,361,304],[951,955,962,915,974,903,923,882,467,334,323,391,445,1298,342,387,313,312,440,896,366,369,378,425,4095,915,353,367,377,380,344,353,3977,347,319,369,430,391,349,315,375,4095,560,314,583,335,321,523,438,348,326,473,415,410,350,312,324,311,351,441,478,650,367,403,317,398,1055,322,319,384,374,364,332,335,358,871,379,334,322,309,392,324,307,330,364,340,328,342,324,312,306,378,329,305,336,804,934,867,741,512,621,309,396,787,389,382,375,331,1460,334,319,367,400,323,408,443,324,306,736,308,378,343,351,2782,3023,332,296,304,292,312,305,340,306,332,329,340,350,318,298,300,333,369,323,330,424,297,324,575,324,317,367,307],[928,949,957,912,971,910,922,862,479,339,326,398,453,1337,345,394,314,315,451,893,373,374,381,471,4095,950,358,370,384,382,347,359,4095,353,322,381,437,394,353,320,374,4095,585,318,591,343,323,534,443,353,329,482,426,431,356,315,325,312,356,452,489,672,371,413,319,407,1091,326,321,385,375,364,337,340,366,918,385,338,324,312,396,326,310,333,369,346,333,346,328,315,310,385,334,305,340,834,995,905,767,521,651,313,408,815,394,391,385,332,1526,341,323,374,406,325,416,452,327,309,767,312,381,346,355,3006,3163,338,298,305,293,313,306,341,310,340,331,345,356,320,304,304,342,375,326,334,437,298,329,593,330,321,378,311],[933,940,962,911,974,907,928,867,484,341,328,402,433,1399,349,399,319,319,459,899,373,381,388,503,4095,975,360,378,391,398,353,366,4095,350,325,383,449,403,357,324,389,4095,602,323,608,345,327,546,456,354,332,492,432,423,363,335,330,316,365,456,497,685,372,420,322,412,1130,350,323,398,385,369,339,342,368,963,390,341,326,318,406,329,313,339,376,351,335,348,331,318,314,393,342,310,344,875,1040,957,794,536,658,317,421,857,405,401,396,337,1600,345,325,380,417,330,420,459,331,315,790,315,390,355,359,3122,3307,345,303,308,297,318,311,346,317,345,336,346,358,325,308,307,351,383,335,343,445,305,333,609,332,324,388,317],[928,938,957,912,973,899,928,873,492,346,330,408,447,1454,352,405,319,319,476,894,385,386,391,495,4095,993,362,381,392,392,356,362,4095,359,328,387,454,404,360,325,384,4095,612,322,625,349,328,564,462,358,333,499,438,435,365,319,334,318,365,467,503,706,381,423,321,421,1150,332,328,402,390,374,343,346,374,1006,397,345,329,316,415,333,314,345,377,354,337,352,331,321,316,398,345,313,349,902,1092,996,820,545,680,319,426,898,414,410,402,344,1666,349,330,385,427,335,429,471,333,318,815,319,394,357,372,3272,3435,345,304,312,300,321,314,352,316,348,341,353,367,328,309,308,356,390,334,342,452,304,337,626,339,328,390,320],[927,932,961,912,971,901,927,874,499,346,333,408,457,1499,355,412,320,322,482,891,381,393,397,520,4095,1014,365,387,399,408,360,369,4095,360,332,398,457,412,363,329,400,4095,620,323,633,353,332,570,469,358,336,507,442,442,370,324,338,321,371,476,517,724,384,428,326,425,1185,336,331,406,392,380,348,351,378,1060,401,347,330,319,421,336,319,347,382,359,344,355,333,325,318,404,349,316,353,931,1138,1049,846,556,705,323,438,933,421,419,408,346,1737,354,334,387,435,338,431,483,339,323,834,323,401,361,375,3420,3549,374,308,315,303,323,316,359,321,349,351,358,368,331,314,312,361,399,343,351,467,309,342,645,342,330,401,321],[905,938,953,914,970,915,902,936,509,352,334,411,478,1538,358,417,321,322,494,889,394,397,401,498,4095,1043,368,390,398,402,361,372,4095,370,337,398,462,415,364,329,395,4095,632,324,643,353,335,578,471,363,338,513,455,461,372,326,339,327,371,485,524,739,388,434,328,428,1206,338,334,412,397,378,350,355,384,1097,406,350,334,319,426,338,319,350,390,360,344,357,337,325,320,410,357,317,357,958,1184,1081,863,563,719,323,446,955,424,424,416,350,1785,358,337,393,437,337,437,484,337,323,849,324,409,365,381,3581,3651,356,307,318,303,327,320,360,322,355,349,365,373,336,314,314,365,401,342,354,469,311,343,650,346,335,406,325],[921,939,943,906,970,903,925,870,509,353,334,412,486,1585,361,416,323,324,497,878,396,396,403,467,4095,1068,368,395,401,405,363,371,4095,372,334,401,464,420,365,329,400,4095,650,325,651,354,336,582,473,366,338,516,457,445,373,326,342,325,377,488,533,753,391,435,329,431,1231,341,336,416,399,381,351,355,385,1136,411,353,336,322,434,339,320,352,392,368,350,359,340,328,320,412,354,319,360,983,1215,1126,900,570,737,326,450,984,429,431,422,352,1848,361,339,397,450,341,439,494,344,326,863,326,411,369,383,3625,3757,357,311,319,307,329,320,365,325,358,351,367,374,337,317,318,374,404,348,356,478,312,345,674,348,336,412,328],[931,942,1014,909,968,920,920,886,523,357,341,420,488,1625,365,424,328,327,503,880,399,407,408,521,4095,1092,371,402,404,397,365,377,4095,372,337,406,473,424,369,334,403,4095,656,328,666,360,339,591,484,365,342,524,464,461,376,327,344,327,377,496,542,762,397,441,332,435,1257,342,338,420,406,387,353,358,392,1163,412,352,337,323,441,344,324,355,393,371,352,361,340,328,321,417,355,319,361,1006,1261,1172,925,584,751,328,458,1020,432,440,427,355,1886,365,340,402,457,342,449,499,343,326,880,328,411,373,381,3799,3875,358,311,320,305,329,321,367,326,362,355,370,379,339,317,319,375,409,350,356,483,314,348,681,351,340,413,329],[940,936,966,908,975,920,902,1520,528,359,343,429,496,1677,368,427,326,330,515,884,405,411,415,500,4095,1108,374,405,405,412,369,383,4095,376,342,410,480,426,376,334,405,4095,666,331,677,364,343,603,484,370,345,529,470,481,380,330,347,329,386,500,550,782,399,445,334,442,1285,341,342,423,408,389,356,362,393,1214,420,355,341,324,444,345,325,357,399,373,356,366,343,329,323,417,360,321,364,1029,1311,1203,938,594,762,331,464,1049,439,441,432,357,1933,368,345,409,461,346,450,505,346,329,902,329,420,373,392,3831,3984,364,315,322,308,333,321,370,329,362,360,375,384,344,321,321,376,414,351,359,492,314,348,691,353,342,424,333],[906,939,950,920,974,913,918,1393,563,372,348,433,507,1712,371,434,330,331,523,874,418,420,415,526,4095,1130,379,408,413,394,376,380,4095,386,346,412,479,435,376,339,408,4095,668,333,684,368,344,603,495,372,348,533,477,465,383,333,351,333,386,509,555,796,407,451,337,446,1296,347,344,431,412,392,359,367,399,1257,424,359,341,328,447,351,328,363,404,379,360,370,347,335,327,427,369,324,368,1042,1358,1250,973,597,778,333,469,1078,450,449,442,360,2017,375,349,418,465,349,454,510,351,332,928,332,425,378,399,3965,4084,368,318,324,309,335,325,373,330,368,364,376,390,346,320,323,381,418,354,365,501,320,354,709,355,345,426,335],[953,972,955,921,957,890,939,837,502,319,298,385,462,1807,344,431,314,317,546,938,358,378,390,421,4095,1136,361,414,405,396,355,376,4095,343,320,409,470,441,374,336,395,4095,676,323,672,342,324,634,517,376,352,570,505,489,387,335,327,309,376,520,585,852,426,480,339,476,1440,349,323,434,418,388,351,367,419,1375,448,368,346,330,444,350,319,358,401,380,365,370,347,337,328,454,361,311,371,1155,1484,1352,1054,632,844,336,509,1264,433,454,457,377,2170,376,353,421,497,353,486,551,327,319,982,335,450,384,413,4095,4095,373,319,327,288,328,316,381,327,370,376,392,398,354,327,335,381,420,357,368,518,316,352,749,364,349,449,339],[1608,1712,1847,1637,1860,1717,1675,1651,388,383,388,383,383,399,374,375,363,361,358,410,385,386,386,387,447,399,374,371,367,362,354,352,431,385,384,385,383,377,375,369,366,417,361,345,403,390,389,389,388,382,372,374,366,358,353,345,388,383,388,380,385,386,367,366,360,356,368,346,383,386,385,381,375,372,366,367,357,353,346,343,387,389,379,376,376,373,362,364,361,347,340,342,380,380,378,389,387,377,364,358,358,345,340,342,381,380,376,373,404,365,356,358,345,346,344,339,377,372,385,366,368,366,356,394,385,340,336,334,370,371,371,367,363,363,353,349,343,335,332,329,369,369,364,360,363,358,350,352,337,335,330,329],[1684,1716,1844,1664,1867,1731,1696,1652,460,418,417,434,439,614,406,414,389,385,415,860,423,424,433,438,1757,594,417,407,417,410,392,400,1129,418,411,431,436,422,412,397,406,1293,457,375,529,420,417,471,456,422,405,459,422,409,394,374,415,411,429,446,455,516,409,416,390,407,591,380,409,433,429,424,408,403,405,473,409,390,382,372,433,415,403,409,421,410,392,405,399,379,369,386,407,405,412,548,532,490,473,430,467,374,384,438,423,416,410,404,736,396,387,403,398,379,412,402,405,395,505,392,412,402,388,1022,985,374,358,356,387,394,387,402,386,398,382,384,382,359,358,352,390,406,390,393,414,374,385,451,368,365,372,351],[1702,1722,1841,1683,1869,1731,1792,1664,532,442,444,482,497,865,435,458,412,412,469,1172,460,455,471,495,3546,795,455,444,465,456,429,441,2086,446,435,470,490,461,444,424,447,2435,552,405,625,450,440,550,508,456,431,532,470,460,428,401,438,431,458,501,521,626,446,461,416,452,819,408,431,471,468,460,437,433,441,592,452,428,407,403,474,442,426,435,458,437,421,440,428,404,396,433,431,424,443,683,686,612,594,514,570,403,431,568,461,453,448,433,1034,428,415,443,447,412,471,470,433,417,638,416,452,432,421,1678,1690,412,384,385,406,417,415,436,409,431,415,417,419,392,383,377,417,442,419,424,466,398,420,538,401,394,417,384],[1723,1759,1839,1680,1876,1727,1718,1653,588,466,463,517,553,1107,461,491,431,430,512,1354,493,484,503,568,4095,948,481,473,500,488,453,477,3059,474,453,500,531,498,468,443,480,3477,628,429,706,471,459,616,554,484,452,589,515,503,457,423,458,446,488,544,575,719,478,500,433,494,1014,432,450,502,503,497,460,455,466,710,485,453,435,423,509,462,441,459,488,459,446,468,449,424,415,471,453,441,470,816,827,738,704,582,660,422,470,686,497,484,478,454,1291,448,434,478,489,437,516,527,456,432,748,434,489,462,450,2249,2362,433,398,406,418,433,430,460,422,453,438,445,452,415,404,398,436,470,438,449,512,412,441,615,424,419,452,405],[1722,1743,1853,1691,1856,1700,1723,1663,632,487,480,548,590,1338,482,520,448,446,550,1467,513,513,531,604,4095,1085,508,500,538,519,476,503,3946,492,472,531,574,531,492,458,511,4095,703,445,772,493,476,670,594,506,472,632,557,570,483,441,474,461,517,592,626,806,506,539,452,529,1179,453,466,533,528,524,479,476,496,840,519,475,452,442,543,478,454,477,513,480,464,489,471,443,435,502,476,453,484,927,963,866,809,644,747,441,504,804,530,512,505,472,1504,468,453,516,527,456,557,574,473,447,857,450,520,485,471,2750,2950,462,419,423,429,451,447,479,440,474,460,464,477,435,418,415,459,498,462,469,554,427,460,683,447,438,485,422],[1745,1801,1831,1712,1867,1723,1738,1659,680,500,495,581,634,1541,506,552,462,461,587,1532,541,535,553,666,4095,1230,520,522,558,533,497,526,4095,513,484,554,605,554,512,472,533,4095,758,462,828,510,492,726,627,526,487,675,582,586,510,455,486,472,527,626,663,875,536,572,468,563,1345,467,478,556,554,541,500,495,513,959,548,493,470,457,569,489,466,493,540,500,482,507,488,461,449,532,489,462,504,1038,1086,979,904,698,818,457,543,911,555,538,531,489,1747,487,468,530,558,474,590,617,491,462,956,462,547,507,497,3170,3466,479,429,440,438,464,456,501,453,495,483,489,499,452,435,430,478,519,476,481,589,439,478,748,466,460,512,443],[1748,1777,1841,1715,1836,1733,1741,1662,712,518,507,601,670,1714,519,574,473,472,626,1564,553,552,573,684,4095,1323,544,543,579,563,514,542,4095,527,496,574,639,579,530,484,555,4095,813,471,881,521,502,775,659,539,501,710,616,608,528,467,498,482,546,663,700,933,554,599,481,593,1463,486,491,576,567,563,512,512,535,1081,570,508,485,469,591,503,475,507,556,513,497,524,499,472,460,555,506,472,519,1133,1213,1084,993,743,886,471,572,1014,579,564,553,503,1936,500,481,553,585,488,617,652,498,470,1035,472,565,523,522,3644,3903,493,442,455,445,473,466,513,466,508,493,505,522,469,448,442,495,548,490,502,619,447,492,816,483,470,540,458],[1750,1788,1830,1711,1855,1696,1719,1643,739,527,517,625,694,1890,529,593,484,486,654,1593,568,573,593,767,4095,1426,551,563,599,592,544,555,4095,537,506,578,670,601,546,495,585,4095,862,485,918,536,512,811,683,551,512,745,639,639,543,478,508,489,558,683,743,994,570,626,492,616,1595,493,496,595,585,572,522,522,554,1203,589,516,493,479,612,508,484,516,574,528,511,537,510,481,473,582,510,480,528,1215,1339,1205,1076,792,944,483,597,1113,598,583,576,513,2114,515,491,567,612,500,637,684,505,478,1112,482,585,539,530,3988,4095,513,452,465,453,482,475,528,474,524,510,517,537,483,458,454,511,563,505,518,652,458,504,876,492,483,563,467],[1760,1785,1827,1738,1828,1711,1723,1632,762,540,521,631,719,2050,545,611,491,495,683,1612,579,588,605,802,4095,1517,563,579,608,605,542,576,4095,553,513,609,694,623,549,504,593,4095,908,491,962,544,519,854,707,562,522,771,659,652,554,487,518,497,573,714,769,1047,581,643,496,633,1648,504,506,613,600,584,530,534,561,1308,601,531,504,486,630,522,488,530,582,540,519,546,515,489,479,594,520,484,554,1298,1455,1316,1140,824,991,490,624,1212,620,608,596,524,2277,529,503,586,636,508,662,710,516,486,1179,489,601,548,549,4095,4095,528,460,474,460,491,484,541,481,535,519,532,554,496,468,464,525,580,515,529,680,465,513,901,506,495,585,482],[1757,1781,1829,1734,1844,1698,1748,1630,788,546,528,651,741,2188,550,631,497,502,718,1604,590,600,621,735,4095,1583,571,590,620,622,552,575,4095,558,521,622,713,637,569,511,615,4095,937,501,994,555,527,880,728,570,530,796,680,657,557,495,526,503,581,730,792,1099,597,668,506,654,1776,515,516,628,620,594,538,541,580,1414,619,540,523,496,649,527,498,537,614,549,530,554,524,498,487,614,536,493,552,1382,1559,1408,1233,846,1051,497,644,1278,637,624,613,534,2436,540,512,597,655,517,678,737,524,492,1258,495,622,559,560,4095,4095,537,469,481,465,502,490,552,492,543,533,545,561,504,473,473,541,595,524,539,706,473,522,957,518,510,598,488],[1747,1791,1817,1730,1837,1693,1856,1629,810,552,534,663,764,2321,562,645,503,506,735,1627,617,619,633,756,4095,1647,582,609,632,627,563,580,4095,574,525,628,726,653,572,517,618,4095,979,513,1033,562,535,921,752,579,538,824,704,711,588,518,535,512,591,761,816,1142,611,685,516,677,1880,615,525,645,630,605,548,556,591,1519,633,552,532,525,667,535,504,549,611,563,538,566,534,507,501,634,553,502,557,1459,1660,1501,1298,886,1094,506,673,1371,661,649,639,546,2597,552,524,621,675,530,696,764,534,505,1317,504,637,570,580,4095,4095,542,476,492,477,512,496,566,500,555,543,562,575,515,484,482,561,617,534,551,726,478,535,997,533,518,617,504],[1746,1805,1799,1684,1843,1721,1751,1643,829,563,541,682,698,2442,572,661,516,518,768,1667,616,631,644,782,4095,1719,594,625,649,626,576,608,4095,586,534,642,748,670,588,528,629,4095,1024,520,1056,567,535,945,769,590,546,837,719,723,596,517,539,513,599,773,847,1194,622,706,523,694,1967,537,526,656,643,621,561,563,606,1629,649,563,532,512,679,539,505,554,621,574,549,575,539,514,504,647,555,499,567,1523,1768,1612,1357,911,1140,516,692,1456,668,661,646,551,2764,561,531,624,692,537,706,779,537,507,1400,507,644,583,591,4095,4095,559,481,496,473,512,500,568,508,563,524,569,589,524,491,491,562,626,540,556,744,485,544,1045,539,526,632,513],[1773,1774,1792,1719,1824,1696,1724,1622,848,566,543,684,785,2561,586,676,521,523,788,1660,632,641,656,801,4095,1783,595,636,660,655,582,612,4095,590,540,650,761,683,591,532,638,4095,1064,528,1082,597,540,964,779,597,552,862,742,741,605,524,542,518,605,799,867,1235,635,722,532,710,2041,544,533,666,648,622,565,574,621,1730,666,576,540,517,690,540,510,557,633,585,558,583,546,522,510,662,563,502,568,1562,1869,1713,1414,940,1183,518,714,1538,677,673,662,558,2911,591,540,637,711,542,723,801,542,514,1415,515,662,591,609,4095,4095,571,488,504,476,522,504,577,512,571,566,579,601,532,499,500,576,640,550,566,760,491,549,1084,553,529,650,517],[1782,1771,1811,1718,1832,1698,1732,1635,865,572,550,702,822,2679,594,696,528,533,809,1679,645,653,665,781,4095,1832,603,650,671,636,594,625,4095,600,545,656,777,698,602,536,653,4095,1099,538,1105,586,546,992,799,601,557,868,758,778,622,565,553,523,615,807,888,1269,652,735,538,726,2114,592,542,683,659,627,573,578,625,1836,674,575,548,530,706,556,517,567,642,589,564,584,552,526,515,677,573,511,588,1629,1959,1801,1481,957,1218,523,729,1592,702,696,678,571,3038,583,546,652,728,551,737,815,556,521,1457,521,676,601,617,4095,4095,547,494,508,487,528,514,591,518,581,572,594,610,543,503,502,590,653,560,575,786,498,559,1118,563,544,671,529],[1760,1765,1790,1709,1826,1683,1734,1633,877,583,552,708,825,2770,591,696,531,532,835,1659,658,662,675,793,4095,1874,607,653,661,647,603,624,4095,611,549,665,786,706,608,543,662,4095,1113,535,1134,592,553,1015,817,607,563,883,770,756,623,532,558,530,622,831,911,1303,658,739,538,730,2153,550,546,692,672,642,577,582,637,1882,693,577,548,526,723,560,524,581,652,606,572,590,559,531,521,689,576,514,590,1683,2065,1884,1532,980,1261,531,749,1691,715,710,695,573,3173,588,553,658,743,557,754,832,561,529,1520,527,685,607,629,4095,4095,580,500,517,492,546,522,597,527,590,588,603,620,547,511,512,609,673,570,583,801,504,562,1154,568,551,679,535],[1743,1783,1804,1699,1823,1696,1729,1635,889,583,555,716,845,2862,604,714,535,540,858,1672,662,674,685,822,4095,1908,621,668,680,688,611,633,4095,621,552,668,801,719,618,546,673,4095,1130,544,1156,596,555,1032,823,613,565,903,788,771,632,537,569,537,631,846,924,1338,664,752,544,743,2246,555,554,708,681,647,583,593,651,2003,696,580,559,532,736,563,529,589,661,610,581,601,565,539,527,695,589,525,598,1757,2135,1970,1601,1003,1295,541,768,1730,734,730,712,584,3293,602,561,674,759,564,766,852,565,536,1587,535,701,616,642,4095,4095,591,503,523,498,542,526,608,534,595,585,606,624,558,516,516,618,687,577,593,826,507,574,1186,577,561,696,539],[1740,1764,1779,1706,1827,1697,1703,1754,907,590,560,727,843,2941,606,721,536,539,868,1661,678,687,696,811,4095,1953,621,673,685,692,624,636,4095,626,559,684,812,724,620,555,684,4095,1153,543,1181,600,564,1045,835,617,571,914,800,785,634,541,567,539,640,860,944,1363,673,764,550,756,2270,566,561,718,690,656,590,594,659,2084,705,591,560,533,749,570,531,596,679,618,586,601,567,543,531,714,596,524,605,1789,2237,2033,1623,1010,1320,543,781,1787,739,738,723,592,3406,613,567,684,771,566,770,860,570,542,1615,540,710,623,651,4095,4095,596,507,525,499,553,527,617,539,604,596,615,632,562,521,522,626,692,580,597,837,515,577,1208,589,555,699,543],[1743,1762,1779,1708,1821,1699,1709,1624,914,594,562,726,860,3036,613,726,537,544,893,1653,680,691,694,900,4095,2020,622,676,687,703,619,643,4095,632,560,693,817,729,620,552,686,4095,1175,548,1191,606,562,1052,844,619,570,932,805,808,639,546,576,543,644,865,963,1387,666,766,550,757,2324,570,565,717,694,660,594,599,662,2161,714,588,563,535,758,572,533,599,677,619,589,612,569,544,533,718,602,529,609,1824,2325,2137,1695,1040,1352,548,794,1859,756,754,734,595,3544,615,570,695,792,575,773,876,574,543,1635,548,717,628,661,4095,4095,606,512,530,503,550,531,621,540,606,600,623,641,566,528,524,637,706,590,603,854,519,581,1230,594,565,719,548],[1738,1769,1901,1717,1837,1733,1712,1644,933,607,573,739,880,3107,625,743,545,549,912,1638,692,702,708,930,4095,2057,632,689,696,710,630,644,4095,638,569,699,842,739,629,557,692,4095,1194,550,1218,616,568,1075,857,627,578,948,826,801,648,550,581,551,649,882,984,1418,689,781,554,763,2376,570,568,734,702,661,600,606,668,2240,722,598,566,538,771,577,540,600,679,632,595,616,575,549,538,727,608,535,616,1889,2418,2194,1725,1046,1391,551,809,1917,762,769,749,601,3597,624,575,700,799,582,784,883,579,549,1653,547,726,640,662,4095,4095,615,517,537,510,558,537,629,546,611,607,633,652,573,534,531,643,715,592,610,873,524,583,1267,594,571,721,553],[1744,1767,1799,1704,1835,1718,1705,2892,947,613,576,738,881,3221,625,750,550,555,936,1652,698,714,717,928,4095,2085,632,698,704,715,627,651,4095,643,574,707,845,748,638,563,706,4095,1212,554,1235,619,570,1091,867,632,581,951,839,830,652,547,587,551,654,896,988,1437,683,785,562,773,2420,577,572,737,703,671,608,614,680,2259,731,600,582,543,783,582,545,606,691,636,606,627,580,555,544,736,609,533,613,1922,2481,2273,1776,1075,1413,555,817,1958,769,780,755,605,3638,639,581,713,814,584,793,901,578,546,1688,551,733,643,674,4095,4095,618,520,541,505,559,538,627,547,619,614,643,655,578,536,533,645,718,595,616,878,524,598,1293,598,576,736,558],[1749,1761,1774,1718,1831,1723,1727,2662,1022,637,589,754,889,3283,634,755,552,555,945,1628,718,731,734,940,4095,2148,643,712,704,724,660,650,4095,657,582,720,859,757,647,566,714,4095,1233,554,1254,621,580,1106,884,635,589,955,844,839,657,559,594,560,661,909,1005,1470,704,796,566,779,2474,584,579,752,719,675,617,622,688,2345,742,607,577,550,792,587,547,616,699,650,613,620,581,562,549,748,620,542,627,1972,2565,2385,1822,1082,1445,559,833,2005,784,795,771,617,3748,645,591,714,833,588,809,913,587,557,1725,558,739,652,725,4095,4095,630,526,540,510,563,544,634,554,623,627,646,650,577,538,539,658,735,609,620,893,529,599,1305,604,579,745,565],[1783,1816,1776,1756,1793,1662,1773,1569,894,528,486,665,811,3486,576,750,518,521,988,1753,611,647,669,825,4095,2142,608,723,709,687,601,646,4095,571,533,710,800,774,646,564,680,4095,1254,541,1231,574,539,1165,932,647,594,1036,891,881,659,557,547,511,641,947,1067,1599,743,857,569,843,2741,581,536,763,729,673,589,625,731,2655,789,625,587,549,777,595,525,605,694,659,619,631,589,566,549,799,617,519,669,2179,2833,2585,1987,1161,1580,563,910,2381,763,795,809,649,4095,642,599,731,879,600,861,990,546,528,1827,561,788,663,718,4095,4095,635,528,548,465,546,527,651,548,634,637,669,654,603,549,563,656,729,600,622,934,527,599,1382,623,593,790,571]],"background":[[124,123,124,123,126,122,123,123,118,119,118,119,119,118,118,118,118,117,117,117,119,120,118,120,120,118,118,118,118,117,118,116,120,120,119,120,118,118,118,119,117,118,116,116,118,119,119,119,119,117,119,119,118,117,116,117,119,119,119,117,117,117,118,117,117,118,116,116,118,119,118,118,118,118,118,118,117,118,117,117,119,119,118,118,117,117,118,118,116,116,116,118,119,118,120,118,118,117,117,117,118,117,115,116,118,118,118,119,118,117,117,117,117,117,115,116,118,117,118,117,117,118,118,117,118,117,115,115,119,118,118,118,118,117,117,117,116,116,116,115,120,117,118,118,117,117,118,117,117,116,116,115],[126,128,124,125,126,124,125,124,121,121,120,121,123,122,120,120,119,119,119,122,122,122,120,122,128,123,120,120,120,120,118,119,123,120,120,121,122,121,121,120,121,124,119,118,122,121,121,122,122,120,119,122,120,121,119,118,121,121,122,121,120,121,121,120,119,122,120,117,120,121,120,121,120,120,120,120,118,119,119,120,120,120,120,119,120,120,120,119,119,119,119,118,120,119,120,121,120,121,119,120,120,118,118,118,120,120,119,119,121,119,119,121,119,119,118,119,120,120,121,119,120,120,119,122,123,119,117,118,119,119,119,120,118,118,119,119,118,117,117,118,118,120,118,120,119,119,120,120,118,118,117,117],[129,129,125,128,128,126,128,126,122,123,123,124,125,125,120,122,121,121,122,125,122,121,123,126,141,129,123,122,122,124,122,121,129,123,122,124,126,123,123,122,124,131,123,121,123,123,123,124,123,121,122,122,122,124,121,121,122,122,122,123,121,125,122,122,120,122,123,120,121,122,122,122,122,122,121,123,122,123,121,120,121,122,121,121,122,121,122,122,121,120,120,120,120,121,124,123,123,124,123,122,121,121,120,121,121,121,122,122,125,122,121,121,123,120,121,120,121,121,122,122,122,122,123,129,129,121,119,119,121,122,121,122,121,121,122,122,121,120,119,120,121,120,121,120,121,120,120,122,120,120,120,120],[129,130,126,128,126,126,127,126,124,121,122,125,127,129,123,122,121,121,122,127,124,124,124,129,152,130,123,123,123,125,122,121,135,125,123,124,127,123,122,122,123,137,125,122,125,122,123,125,124,123,122,123,123,125,122,120,123,121,124,123,123,123,123,123,123,122,125,121,123,122,122,123,122,122,123,123,122,121,121,121,122,121,122,121,122,121,122,122,122,120,120,122,121,122,123,124,125,125,125,123,123,121,122,122,123,121,122,123,125,124,123,123,123,120,120,122,121,121,123,122,122,121,122,132,132,122,119,119,121,121,122,121,122,122,121,124,122,120,119,120,120,120,121,122,122,121,120,121,121,121,121,119],[131,130,125,129,128,127,129,127,124,123,123,125,131,130,124,123,122,123,125,128,126,125,125,133,162,134,125,123,124,126,124,122,140,125,125,126,131,125,124,124,128,145,127,123,126,126,125,125,125,124,125,125,124,127,124,122,123,124,124,126,125,126,123,122,123,124,127,122,123,123,124,124,123,123,123,125,123,124,123,122,123,123,124,123,123,124,123,124,123,121,122,123,123,123,124,126,127,126,125,124,124,122,123,123,122,124,125,124,128,124,122,125,126,122,122,124,123,122,123,123,124,122,124,136,138,123,121,121,122,122,122,122,124,122,123,125,125,122,121,121,122,122,121,121,122,123,121,123,123,121,121,120],[132,132,127,130,128,127,129,126,125,124,124,128,132,132,124,125,124,123,125,129,127,124,126,135,174,136,124,125,126,129,124,124,144,127,125,128,133,128,124,124,130,150,130,124,129,126,125,126,127,126,124,125,125,126,125,123,124,123,124,125,125,126,124,123,123,124,128,124,124,124,124,126,124,125,125,124,123,122,124,122,124,123,124,126,124,125,124,125,123,122,123,124,123,123,124,127,129,128,126,126,125,123,122,125,124,124,123,124,129,125,126,126,125,124,124,124,122,124,125,123,124,124,124,140,143,126,122,122,123,123,124,123,122,124,124,125,126,123,121,122,124,122,122,122,123,123,123,124,122,123,122,121],[130,132,128,129,128,127,130,129,126,124,126,130,135,136,127,125,125,124,125,131,128,126,126,136,180,140,128,126,128,130,127,124,148,128,127,130,134,128,126,125,131,154,130,124,129,126,126,127,128,128,126,126,126,129,127,124,125,126,125,126,127,129,126,126,124,125,129,124,124,126,125,125,125,125,125,127,125,124,126,123,125,125,125,126,126,126,126,124,125,123,123,124,125,125,126,128,132,130,128,126,128,124,125,129,125,126,125,125,132,126,127,126,129,124,125,124,124,124,127,126,126,124,125,143,147,126,123,123,124,124,123,124,124,126,126,128,127,125,123,122,123,124,124,124,124,124,123,126,124,123,124,121],[133,132,127,131,128,127,130,127,126,124,125,129,134,136,127,125,124,124,126,130,129,127,126,133,190,142,127,124,126,131,127,125,151,128,126,128,135,128,126,125,130,160,134,124,130,127,125,128,127,126,127,126,127,129,128,124,124,125,126,127,128,128,125,125,123,126,131,126,124,124,126,126,124,126,126,128,126,123,124,124,124,125,124,126,126,126,126,126,125,123,124,124,123,124,124,131,131,130,129,126,128,125,124,128,124,125,126,127,132,126,125,128,129,125,124,126,124,125,127,126,126,125,126,145,152,125,124,123,124,124,122,124,124,125,126,127,128,125,123,122,123,124,123,124,124,123,124,123,124,124,124,122],[131,132,128,131,129,127,129,127,125,125,126,128,135,138,126,126,125,126,126,131,130,128,127,136,195,141,127,125,127,131,127,125,150,130,126,130,134,129,126,125,131,162,134,122,129,128,127,128,127,126,126,125,127,135,128,124,125,125,126,127,127,128,126,126,126,126,130,124,124,125,126,126,124,124,126,128,126,125,124,124,125,124,125,125,125,125,126,126,125,123,124,124,124,124,126,131,132,131,128,129,128,124,125,128,124,125,126,127,134,128,126,130,131,125,126,125,123,124,126,126,128,125,125,146,152,126,123,124,124,123,123,124,124,124,124,130,128,126,123,123,123,124,122,124,124,124,123,126,124,124,122,122],[133,135,127,133,129,127,131,127,125,125,126,129,138,138,127,126,125,124,126,130,128,126,127,136,200,142,126,127,127,133,128,124,154,130,126,132,135,128,126,125,131,167,130,125,131,126,126,129,130,127,126,126,128,133,129,125,127,127,125,127,127,129,126,125,125,126,132,125,127,126,126,127,125,125,126,128,125,124,125,123,125,125,126,126,127,127,126,126,125,124,124,125,123,124,126,131,133,130,130,127,128,124,126,129,123,125,126,126,134,127,125,129,130,125,127,126,124,124,127,126,129,124,127,150,154,128,124,123,124,124,125,125,124,123,125,130,130,124,122,122,123,124,123,123,123,123,123,126,125,125,125,123],[133,134,129,131,130,128,135,127,127,126,128,132,144,140,128,126,125,127,129,131,131,128,129,142,206,146,128,128,128,133,129,126,157,132,127,132,139,131,128,127,135,174,134,126,133,129,129,129,130,128,128,129,130,133,131,126,127,125,127,129,129,130,128,128,127,126,136,131,126,127,127,128,126,128,127,131,127,126,127,127,127,125,126,129,128,127,128,127,126,125,125,127,126,125,125,133,135,134,132,130,129,125,126,131,125,126,127,127,136,128,127,130,132,127,126,126,126,125,128,127,127,127,130,153,158,131,124,125,125,124,127,125,125,125,126,131,131,126,125,124,124,125,124,125,125,124,125,127,125,125,127,124],[133,133,128,133,130,129,133,129,127,126,129,132,142,141,130,127,126,126,129,133,130,128,129,141,213,146,127,127,131,137,131,127,161,131,127,132,135,131,128,127,134,177,135,126,135,130,127,131,131,128,129,129,130,133,130,126,126,127,128,129,129,133,130,129,126,128,135,127,126,126,127,127,127,127,129,132,128,128,128,126,127,127,126,128,129,129,128,128,127,125,126,128,125,125,128,133,136,133,133,129,132,127,128,132,126,127,126,129,140,130,129,133,132,127,128,129,124,126,129,127,127,126,130,158,162,130,125,125,124,125,125,125,125,126,126,132,131,126,125,126,126,127,126,126,126,126,125,129,127,125,125,124],[133,134,126,132,129,127,131,127,127,126,127,131,140,142,128,128,125,126,128,132,131,128,127,139,214,146,128,127,128,133,128,127,162,132,128,132,136,130,128,127,133,180,138,127,131,128,127,130,130,128,127,128,129,133,130,125,126,126,127,129,128,131,128,128,125,128,135,126,125,126,126,126,128,127,127,132,127,126,126,125,126,125,125,126,128,128,127,127,126,124,126,127,125,125,127,132,137,136,132,128,129,126,127,131,125,126,126,128,139,128,127,131,132,127,127,129,124,125,129,127,127,126,128,157,162,130,125,125,124,125,125,125,124,125,127,132,131,126,124,123,126,124,123,124,124,124,126,129,125,125,126,123],[133,133,129,132,130,129,133,128,129,127,128,131,142,146,129,128,127,127,128,133,131,129,129,141,221,152,130,129,128,135,130,128,164,134,129,132,140,131,127,128,137,182,137,126,132,129,129,131,130,129,127,129,130,135,132,127,127,126,129,130,131,133,127,129,128,129,137,130,126,127,128,126,128,127,129,133,127,127,127,127,125,125,128,128,129,128,128,128,128,126,126,128,126,126,127,134,139,135,134,129,131,127,128,133,126,128,126,128,140,130,127,134,135,129,127,128,124,127,131,128,127,128,130,161,165,130,124,125,125,126,125,126,124,127,127,132,131,126,125,124,125,126,125,126,126,125,126,130,126,127,126,125],[133,136,129,133,129,129,132,129,128,128,128,132,142,147,131,129,127,127,130,133,134,129,131,141,222,148,131,129,130,134,129,128,165,135,128,134,139,133,128,128,135,188,137,128,134,130,130,132,132,130,127,130,131,136,133,128,127,127,129,131,132,134,130,129,128,129,137,127,128,128,128,128,128,128,130,133,128,128,128,127,127,126,126,129,131,130,129,129,128,127,126,129,127,126,128,136,138,137,135,131,132,128,131,135,126,127,129,131,141,131,128,133,134,128,128,128,125,126,130,127,129,128,132,164,169,130,127,127,127,126,127,128,127,127,127,135,132,128,125,126,127,126,124,128,127,127,127,131,129,126,127,126],[135,134,130,133,130,129,133,128,128,127,128,132,143,146,130,129,127,126,130,133,133,130,129,147,227,151,130,129,130,135,131,127,167,132,129,133,138,132,128,129,137,190,138,128,135,129,129,131,132,131,127,131,131,135,131,128,128,127,129,129,132,133,129,129,127,130,138,127,127,127,128,129,129,128,129,135,131,127,129,127,127,127,129,128,130,131,129,129,129,127,127,128,126,126,128,136,140,138,136,131,133,127,129,136,126,128,129,130,142,131,130,133,134,129,129,129,127,128,130,129,130,127,130,167,169,131,125,128,126,126,127,126,127,127,129,133,133,127,126,127,126,126,126,127,128,126,127,131,128,126,126,126],[133,135,130,133,132,129,133,132,129,128,127,132,146,146,130,129,126,128,131,133,134,130,130,144,229,151,130,129,130,136,130,128,171,134,129,133,142,132,130,128,136,192,141,128,134,131,129,132,132,131,128,131,131,138,132,127,128,129,130,132,132,134,130,131,129,131,139,128,128,128,128,130,129,129,129,134,130,128,130,127,128,127,128,129,130,129,130,131,128,127,127,129,126,128,130,135,142,139,137,132,133,128,131,136,127,128,129,132,143,131,130,134,133,128,129,130,127,128,132,129,129,128,130,165,171,131,126,126,127,127,127,128,127,128,128,134,135,128,126,127,125,127,126,127,127,126,127,130,127,127,128,126],[134,135,130,132,130,130,133,129,128,127,128,134,141,145,130,129,126,127,129,134,132,129,129,143,236,152,131,129,130,139,132,129,172,134,129,134,140,133,129,129,137,193,142,126,133,129,129,132,132,130,129,130,132,141,133,127,129,129,130,131,132,133,130,129,128,130,139,128,128,128,131,128,128,129,130,134,129,127,127,126,126,127,127,130,130,129,129,130,129,127,127,129,127,127,128,136,143,140,136,133,132,129,131,136,127,129,129,132,143,131,131,134,135,128,129,131,126,128,131,128,130,129,132,169,172,131,126,127,126,126,126,128,128,128,129,134,135,130,127,126,126,126,127,126,129,127,128,131,128,127,127,126],[135,135,131,133,130,134,133,128,129,128,130,133,147,148,130,128,128,128,129,133,136,130,130,150,237,152,130,129,132,139,130,128,172,134,129,134,139,134,130,129,137,195,139,128,136,130,130,133,132,131,129,130,132,139,132,127,128,128,129,131,132,134,130,130,128,131,140,128,127,126,129,129,128,128,130,136,131,126,129,126,127,126,128,130,131,131,129,129,128,127,127,128,127,127,129,137,143,139,135,133,134,129,131,137,127,128,131,132,145,130,131,135,134,130,129,131,127,128,131,130,131,129,131,169,176,130,127,127,125,127,127,128,126,128,128,134,135,128,127,126,126,127,126,126,127,126,127,130,128,126,127,127],[134,135,130,133,131,130,132,148,130,128,128,133,145,148,130,128,127,127,130,133,135,130,132,145,237,153,131,131,131,138,132,128,173,135,130,135,141,135,129,127,138,200,138,127,136,131,129,133,132,131,130,130,132,136,132,127,127,129,129,131,132,134,130,130,128,131,138,129,126,128,129,130,127,129,130,135,129,127,128,126,127,126,129,129,130,131,130,130,129,126,128,129,126,125,128,137,143,142,136,132,134,128,131,138,127,129,129,132,144,133,130,134,136,129,128,131,125,127,130,128,129,129,132,175,175,131,126,127,125,127,126,127,127,127,129,136,136,130,127,126,126,126,126,126,127,126,126,131,128,127,127,126],[135,135,130,133,132,129,133,146,132,130,130,134,149,151,131,130,129,129,130,134,135,133,130,144,242,158,131,130,131,140,133,128,175,134,130,135,144,133,130,130,136,199,140,129,136,131,131,133,132,132,129,131,132,138,135,127,129,129,131,132,133,135,132,131,129,132,141,128,128,130,129,129,129,131,130,137,130,129,129,127,127,128,128,130,131,131,131,131,127,127,127,130,127,128,129,138,145,143,139,134,134,129,129,137,128,128,131,133,147,134,131,137,137,131,130,131,126,128,132,129,131,129,133,174,179,134,128,127,126,128,128,128,128,129,130,135,136,128,127,127,128,127,126,128,129,127,129,131,128,128,127,127],[133,133,124,132,126,126,130,126,124,122,123,127,139,143,129,125,125,125,128,130,131,127,126,139,223,149,130,127,130,134,128,126,167,130,127,133,138,134,128,127,136,191,135,126,133,127,127,131,133,130,127,131,132,135,131,127,126,125,127,130,129,134,129,130,129,130,137,127,125,126,126,127,126,128,129,135,129,127,129,128,125,126,127,128,129,129,129,130,128,127,127,128,124,125,129,138,142,140,135,130,131,129,129,136,124,127,129,134,144,131,129,134,135,130,129,130,124,125,130,131,130,128,133,169,169,131,127,127,123,124,126,126,128,126,128,136,135,129,127,126,125,124,125,125,125,125,126,131,128,128,127,125],[143,149,142,142,145,142,141,140,134,133,132,132,133,131,131,132,131,130,130,129,133,132,133,135,133,132,132,131,131,130,130,129,135,132,133,133,133,132,132,131,131,131,129,129,134,133,134,134,133,133,131,131,131,131,130,128,135,134,132,134,131,131,131,131,131,129,130,128,134,133,131,134,132,131,132,130,130,129,129,129,134,132,132,132,133,131,130,130,129,130,129,129,133,133,132,131,131,130,131,130,130,129,129,128,132,132,133,131,132,131,130,130,129,129,128,128,132,133,132,131,132,132,130,129,130,129,128,126,132,133,132,131,130,131,130,130,129,128,128,127,130,132,132,131,130,130,129,129,130,130,127,126],[147,151,144,147,146,144,143,143,136,136,137,137,140,139,135,135,135,134,135,139,138,136,137,139,151,142,136,136,135,136,134,133,143,138,138,138,140,137,136,137,137,144,136,134,138,137,137,136,136,138,136,135,135,136,134,132,138,137,137,136,138,137,135,136,135,135,134,132,136,136,137,136,135,135,135,135,134,133,132,133,136,135,136,136,135,135,134,135,134,132,132,132,134,135,135,137,137,137,135,135,136,133,132,133,135,136,136,136,138,136,135,133,135,134,132,132,134,135,135,134,135,135,134,139,140,133,131,131,136,134,135,134,135,134,133,133,132,131,131,130,134,135,133,135,133,133,132,132,132,131,132,130],[151,152,145,149,148,146,152,146,138,138,140,140,142,146,138,137,136,138,141,144,142,139,140,147,175,148,139,137,139,140,138,136,153,142,139,142,145,140,138,137,141,159,140,136,143,140,141,140,141,139,138,138,137,139,137,136,139,139,139,140,140,140,138,137,136,138,140,137,138,137,139,139,139,139,138,139,137,136,137,136,136,139,139,138,139,138,138,136,138,136,135,135,137,137,140,142,142,140,139,138,140,135,137,135,137,138,139,139,143,137,138,138,139,138,136,134,137,138,138,139,137,137,138,149,151,137,134,134,136,136,138,137,136,136,135,138,137,134,133,134,138,137,136,135,136,135,136,137,134,134,133,133],[153,155,146,148,148,147,149,144,140,139,142,145,152,151,141,139,138,139,141,148,144,141,140,150,201,157,141,141,142,144,141,142,162,144,141,144,149,143,140,140,145,172,145,136,146,141,142,143,141,141,140,141,142,143,140,135,139,140,141,142,142,142,140,140,138,139,144,137,139,140,140,141,139,139,138,140,139,138,137,138,140,138,140,139,140,140,139,139,137,137,139,137,139,139,139,143,144,143,142,142,141,136,137,140,136,138,140,142,148,140,138,141,142,138,138,137,139,137,141,140,139,137,139,159,161,138,135,136,137,138,139,137,137,138,139,140,142,136,135,134,137,139,137,136,136,136,137,138,136,135,134,135],[156,155,148,152,150,146,151,147,141,142,144,146,154,157,142,142,140,140,143,151,148,145,143,159,220,163,143,142,144,147,144,142,174,146,143,148,153,145,141,142,147,180,148,140,148,145,143,145,146,144,141,143,144,148,143,138,142,142,143,145,144,147,141,143,141,142,148,139,143,141,141,143,142,142,141,145,140,140,140,138,142,141,142,143,142,141,143,142,141,141,138,140,141,142,142,147,148,145,145,144,145,139,142,142,140,141,142,143,152,143,142,145,146,140,141,140,140,140,144,141,141,141,141,167,172,142,137,137,138,139,141,140,139,140,141,144,144,139,137,136,139,139,137,139,139,141,138,141,138,138,137,135],[156,157,148,153,150,148,152,147,144,142,143,147,158,158,145,143,141,142,144,153,149,145,144,162,237,165,146,144,148,151,144,143,180,149,143,148,159,149,143,142,150,193,155,141,151,146,144,146,147,146,141,145,144,148,146,140,142,143,144,146,145,147,145,144,141,144,150,142,143,143,142,144,142,143,143,146,142,140,141,139,142,143,142,144,144,144,144,144,143,140,139,140,142,142,142,150,152,149,147,146,145,142,142,145,142,143,142,144,155,146,143,146,148,144,141,141,141,140,146,146,144,141,145,174,178,145,140,139,140,140,141,141,140,141,141,147,147,141,139,139,139,141,140,141,140,139,141,143,141,139,140,138],[157,158,150,155,152,150,153,147,146,144,145,151,164,165,148,144,144,143,148,155,151,146,147,162,256,170,148,146,149,154,148,145,186,150,147,150,161,149,146,143,153,207,154,142,150,147,145,149,149,148,143,147,146,154,148,142,144,144,146,147,146,150,146,145,145,146,154,144,143,146,146,146,144,146,145,150,145,144,145,142,144,144,144,146,147,144,146,144,145,144,142,142,143,143,146,152,157,154,151,147,149,144,143,150,143,144,146,147,157,147,146,149,151,144,144,145,142,143,147,145,145,143,149,180,191,147,140,140,142,140,142,142,143,142,144,149,150,142,141,139,141,142,141,142,142,141,143,145,142,141,142,138],[158,161,149,157,150,150,154,147,146,144,146,152,163,169,148,147,144,145,148,157,150,146,147,170,267,171,148,146,147,152,147,144,195,152,148,152,162,152,146,147,154,214,156,144,154,147,147,151,149,148,145,147,148,154,150,143,145,145,147,150,150,152,146,145,145,146,158,144,144,142,145,146,144,145,146,150,144,144,143,142,143,144,144,146,147,145,145,147,143,143,143,145,141,144,145,153,159,154,152,148,150,144,145,151,143,144,145,148,162,149,146,152,152,144,145,145,142,142,148,144,144,145,148,186,194,147,140,142,140,140,143,143,142,142,143,148,150,144,141,140,142,141,140,143,144,141,142,146,142,141,142,140],[159,161,150,156,150,148,156,147,145,145,148,154,168,170,148,146,144,145,147,158,154,148,147,168,284,178,149,147,149,157,147,145,200,154,148,152,163,151,148,146,157,219,156,145,154,148,147,152,151,149,147,148,150,156,151,143,144,146,147,148,151,154,147,148,144,147,160,145,143,145,146,148,145,145,147,152,148,145,146,143,143,143,145,145,148,146,146,147,145,144,141,144,143,144,147,155,159,157,153,151,152,144,146,152,143,144,147,150,162,148,145,152,152,146,145,147,143,143,149,147,147,146,150,192,200,149,143,143,142,141,143,144,143,143,144,150,152,144,143,141,142,142,142,143,143,141,143,148,144,142,143,141],[159,159,149,158,152,150,158,149,148,144,148,152,168,174,149,146,145,144,148,158,156,148,150,165,297,177,150,148,149,160,149,147,205,152,148,154,166,153,148,147,157,230,159,145,155,150,148,152,151,148,145,149,151,155,151,143,146,145,146,150,151,154,147,148,145,149,160,146,144,148,148,148,146,147,148,153,146,146,146,144,145,144,146,148,147,148,146,149,145,145,144,146,144,145,147,157,163,157,155,149,151,146,148,154,145,144,146,151,166,149,148,153,155,149,146,148,143,146,149,146,147,146,150,197,205,148,141,145,142,142,145,145,144,144,146,149,151,145,142,141,143,143,142,142,143,144,143,148,144,143,144,142],[160,162,151,160,152,150,163,152,148,147,149,155,168,175,151,149,147,147,149,159,159,150,151,168,308,179,152,148,154,157,152,147,207,157,148,155,166,154,148,148,159,237,164,147,158,150,150,154,152,150,148,150,153,160,154,146,147,146,150,152,152,156,148,150,147,152,163,155,145,146,148,148,148,148,150,154,147,149,147,149,146,145,145,148,150,149,148,149,147,145,146,148,146,145,148,158,165,161,156,153,152,145,147,156,144,145,148,150,169,151,149,154,156,148,148,149,145,144,151,148,147,147,154,200,208,151,144,143,143,144,144,145,143,144,147,156,155,146,143,144,144,144,142,145,143,143,145,147,147,143,145,143],[162,163,151,159,153,150,158,151,148,147,149,155,173,179,151,149,146,148,150,159,157,151,150,172,318,183,152,149,153,160,153,148,211,160,151,156,176,155,149,149,160,249,163,147,159,152,150,154,155,153,150,150,154,162,155,147,147,147,149,152,153,158,151,154,148,151,165,148,145,148,147,150,148,148,150,157,151,147,148,146,146,145,147,149,152,150,150,149,147,146,146,149,145,144,150,159,167,164,159,156,154,147,151,158,145,147,148,153,171,151,149,157,159,148,150,151,143,147,153,148,149,147,154,207,214,153,144,144,143,144,145,147,145,146,148,154,156,148,146,144,143,145,143,145,146,144,146,152,147,144,145,144],[162,164,149,159,152,151,157,150,150,148,149,156,174,179,153,149,147,146,151,160,158,152,151,165,325,192,153,150,155,163,153,148,218,156,149,157,171,156,150,150,162,255,169,148,160,151,150,157,154,153,149,152,155,160,154,148,147,147,149,154,154,157,151,150,148,151,167,147,146,148,148,150,148,148,150,158,148,147,149,146,146,145,148,149,151,151,149,151,148,146,146,149,145,146,148,160,168,164,161,156,157,148,151,159,146,145,148,151,172,153,152,157,156,150,150,151,143,144,151,148,150,147,152,213,217,153,144,145,144,144,146,147,144,146,148,157,157,149,144,145,144,144,144,144,145,144,147,151,148,145,145,144],[163,165,151,159,154,151,157,151,150,147,150,159,178,184,154,150,148,149,152,162,159,152,151,179,332,189,154,152,154,164,155,151,221,158,150,157,169,157,151,150,164,262,168,150,159,152,150,156,156,153,150,152,156,159,158,151,149,149,152,154,156,158,152,153,150,151,168,157,147,148,150,150,149,150,152,160,151,149,150,148,149,148,148,150,152,152,152,152,149,147,147,151,145,147,150,164,173,168,162,156,157,148,150,161,146,148,150,153,173,154,152,159,160,149,150,153,146,147,154,149,153,148,156,216,225,154,146,146,145,146,149,147,146,148,150,158,160,148,147,145,146,147,144,147,146,146,146,153,150,148,147,145],[163,164,152,160,154,153,160,152,152,149,152,158,181,185,154,151,147,151,153,161,161,152,153,175,338,191,155,152,155,168,154,149,224,160,152,159,173,160,151,152,162,265,169,148,162,153,152,156,158,155,151,153,154,164,158,148,149,150,151,156,154,161,154,153,150,156,169,150,147,150,151,151,151,152,152,162,152,148,149,148,149,147,149,154,153,153,152,152,151,149,148,150,148,147,150,165,175,168,161,158,159,149,151,164,149,148,151,155,177,155,154,159,160,151,152,154,146,148,155,151,153,150,156,219,228,156,146,148,147,146,149,148,148,148,148,159,161,150,147,145,146,148,146,146,148,146,148,154,149,147,148,145],[163,164,152,162,155,151,159,152,152,150,151,157,185,186,154,150,148,151,154,161,160,154,153,182,343,193,154,152,153,166,156,150,227,161,152,161,173,159,152,151,167,275,169,149,162,156,152,158,158,155,150,155,157,166,160,149,150,149,152,155,155,160,154,154,151,153,171,150,148,150,151,152,151,152,154,164,153,150,150,148,150,149,151,152,155,153,152,153,151,149,148,152,148,147,152,164,176,170,166,159,159,149,152,165,148,149,151,157,177,157,153,159,161,154,152,154,147,149,158,151,153,151,157,225,230,156,147,147,146,147,148,147,148,146,150,161,160,151,147,145,146,147,146,146,147,148,147,154,150,147,149,147],[164,164,151,162,155,151,161,158,152,149,150,158,182,187,154,150,148,148,155,161,161,153,155,176,353,195,155,151,155,165,155,149,232,161,154,159,177,161,152,152,165,280,172,151,162,156,152,159,158,155,150,154,157,164,159,149,151,149,152,156,157,162,156,154,151,154,172,151,149,151,151,154,151,153,153,163,153,150,153,148,149,148,150,152,154,153,152,153,151,149,149,152,147,149,151,166,177,171,166,157,160,151,154,166,150,150,151,155,180,157,154,161,160,151,153,154,147,148,156,151,153,150,157,227,234,157,148,147,146,146,149,148,148,149,153,161,161,152,147,147,146,146,147,147,150,146,149,153,151,149,148,148],[164,165,154,162,156,151,160,152,152,150,150,158,184,189,155,151,151,150,153,161,162,154,155,178,356,197,156,153,155,167,156,150,235,160,153,159,177,159,153,152,163,279,173,152,161,156,153,160,158,155,152,155,157,160,160,149,151,150,151,156,157,163,153,157,150,156,171,152,149,151,151,153,151,153,153,163,154,150,152,148,149,148,151,154,156,155,152,155,150,150,148,153,148,150,154,166,180,174,166,159,161,151,155,167,149,151,154,158,181,156,155,161,164,152,151,155,147,149,158,153,154,151,158,230,237,158,148,149,146,147,148,149,148,151,152,160,160,154,148,146,146,148,146,148,148,147,149,155,150,148,149,147],[164,164,160,160,156,154,158,155,154,151,152,159,183,189,155,151,150,150,154,160,163,155,154,179,368,200,156,154,155,165,156,150,237,162,154,160,172,159,154,153,165,288,172,149,164,154,154,160,159,156,153,155,157,169,160,150,150,150,153,157,158,163,154,155,150,156,172,152,149,150,154,152,152,151,155,166,155,149,151,148,149,148,150,154,156,155,153,154,152,149,149,151,147,150,154,167,178,173,167,159,160,152,155,168,150,150,152,159,183,157,156,163,164,154,155,155,146,149,158,154,156,151,157,236,243,156,147,148,148,148,150,150,147,150,152,161,159,152,149,146,145,148,145,148,150,148,149,156,151,149,150,147],[164,164,154,163,157,155,160,186,155,151,153,161,185,190,155,153,151,151,156,163,166,156,156,182,373,200,157,154,155,173,155,150,240,162,154,159,173,160,153,152,167,289,173,151,162,155,155,161,160,155,151,155,158,168,161,150,151,151,153,157,158,163,154,156,152,155,174,152,150,151,153,152,152,152,156,166,153,151,152,150,150,149,151,154,156,156,155,157,152,148,149,151,149,148,153,168,181,177,169,160,162,151,154,167,149,151,154,158,184,157,155,162,164,152,154,156,148,149,158,152,154,152,158,238,246,157,149,148,146,149,151,149,150,148,150,164,162,152,148,147,147,149,148,147,150,148,150,155,150,148,150,146],[165,166,154,162,156,154,161,184,160,155,155,161,182,193,157,154,150,153,156,163,164,158,157,180,376,205,158,155,158,169,158,152,247,165,155,163,175,164,154,154,169,292,171,152,166,155,155,162,161,157,152,156,159,168,160,150,153,152,153,160,160,165,155,156,153,157,174,153,151,152,154,155,152,154,154,168,154,152,153,150,152,150,153,156,158,155,156,155,153,150,150,155,149,149,155,171,184,179,170,163,162,153,156,171,148,153,154,160,187,161,157,165,165,155,155,158,148,151,160,153,152,153,162,242,248,160,150,149,148,148,151,151,150,150,153,163,163,154,150,149,147,149,149,150,152,149,152,158,153,150,151,150],[162,163,145,159,148,145,155,144,144,141,144,151,179,182,149,149,145,146,150,155,156,149,149,174,337,188,152,151,154,164,154,147,231,156,149,160,175,160,152,153,163,273,166,149,159,149,150,159,159,155,154,156,160,165,158,149,145,145,149,154,156,161,155,155,153,155,168,149,143,148,149,150,147,154,155,164,153,150,152,148,146,148,149,153,155,154,154,155,151,150,149,151,144,148,153,167,179,172,166,159,161,152,154,164,143,148,154,160,180,160,156,164,164,154,153,155,142,146,157,154,155,150,161,231,233,157,149,150,143,145,148,150,148,149,153,165,163,155,149,146,142,145,143,146,149,147,148,157,151,150,150,147],[205,206,196,197,201,195,196,194,175,176,175,175,175,173,172,170,170,169,168,168,176,176,176,176,178,175,173,171,170,169,166,166,176,176,176,177,175,174,174,172,172,170,168,166,176,178,177,176,172,174,173,170,169,168,167,167,177,176,176,175,173,173,171,170,170,166,167,166,176,177,176,174,173,171,171,171,169,168,166,165,175,175,174,174,172,171,171,170,168,167,166,165,176,175,173,174,171,172,170,167,167,164,165,163,175,174,171,173,172,171,170,169,167,163,164,164,173,175,172,173,170,171,168,170,166,163,164,161,173,171,171,171,170,169,167,165,163,164,162,162,172,170,170,169,167,168,166,165,166,163,160,160],[209,215,199,204,207,201,204,199,182,183,182,186,191,188,180,179,178,176,180,188,185,182,184,194,222,194,182,179,180,181,176,176,199,186,184,186,188,184,181,179,182,199,181,175,188,186,183,186,184,182,179,182,179,180,178,172,182,183,183,184,184,184,180,179,176,179,179,174,181,182,183,181,180,180,181,181,178,177,174,174,181,182,182,182,182,180,178,178,177,175,171,174,181,182,183,185,183,182,180,178,177,173,171,175,180,180,183,182,186,179,178,178,177,174,171,171,179,179,182,180,179,178,178,192,191,174,170,169,177,176,178,178,176,177,175,176,173,171,170,168,176,178,175,177,175,175,173,175,171,170,168,166],[222,222,203,210,211,205,214,204,188,188,190,193,202,202,189,186,184,183,187,202,194,191,191,201,277,212,192,187,189,197,186,185,225,193,189,194,201,192,187,187,194,235,193,181,197,192,191,193,191,191,189,189,191,189,186,181,190,190,191,191,192,193,188,187,184,186,194,181,187,189,188,189,188,185,187,189,186,181,183,179,186,189,188,188,188,189,187,186,184,182,179,179,184,186,189,195,195,193,190,185,188,180,180,183,188,186,187,187,197,187,186,188,187,181,181,181,184,185,187,186,185,185,186,215,220,182,177,175,182,183,184,182,183,182,182,187,185,177,174,173,181,181,182,183,181,179,180,181,178,175,174,173],[224,225,204,218,212,208,218,206,192,192,192,197,220,218,193,193,189,189,196,212,200,195,196,218,336,226,197,192,196,204,193,188,248,199,194,203,217,198,194,193,201,271,199,184,205,197,197,201,199,196,191,194,193,201,195,184,193,193,194,196,197,200,193,192,191,191,202,186,191,190,194,194,193,192,192,194,190,188,188,184,191,190,192,194,194,192,189,190,189,187,183,186,188,190,192,203,203,200,196,194,193,186,186,191,189,189,191,194,209,194,191,195,197,187,187,186,186,187,193,190,191,189,192,241,246,189,180,178,183,186,187,187,185,185,186,192,193,183,180,177,186,186,185,185,185,183,186,187,182,183,181,180],[227,232,208,220,215,211,220,207,197,196,199,209,228,230,199,198,194,194,198,219,206,200,203,226,390,246,202,198,200,209,200,196,275,206,201,207,226,208,199,199,211,298,215,192,209,202,200,207,205,201,196,200,201,210,201,190,198,196,199,204,204,207,198,197,194,196,213,194,195,197,197,198,197,197,197,202,196,193,194,189,194,195,195,198,198,197,197,197,193,190,190,190,193,194,197,210,214,210,205,200,200,192,194,199,192,192,196,202,218,198,194,205,204,194,191,192,191,191,200,195,196,193,196,261,268,198,187,185,188,189,192,192,191,191,192,199,203,190,184,185,188,189,188,190,188,188,189,193,189,186,186,183],[232,237,211,225,216,210,223,207,204,200,202,214,244,241,206,200,198,198,202,226,210,204,204,242,444,268,205,203,206,219,203,198,290,212,204,212,234,210,202,204,216,327,220,196,214,206,204,210,209,207,201,206,206,214,208,194,202,200,202,207,206,213,204,203,199,200,223,197,197,198,203,202,199,200,202,206,198,197,196,192,196,198,200,202,201,202,200,201,197,196,193,196,195,197,202,216,223,215,213,208,207,194,197,206,196,196,202,205,230,202,200,211,210,197,196,197,192,196,206,199,200,197,203,280,287,201,191,189,191,194,194,195,193,196,195,204,205,195,189,188,193,192,191,195,194,191,194,199,194,189,191,187],[238,239,212,229,218,213,226,214,204,202,206,215,232,250,209,204,199,200,208,230,214,206,209,240,475,264,209,206,209,222,207,201,312,213,207,217,239,216,206,204,222,354,223,198,222,210,206,214,213,210,204,209,211,216,211,197,201,203,207,210,212,220,206,206,201,204,226,199,199,201,205,205,203,204,206,215,205,200,202,197,200,199,202,205,206,206,205,204,203,198,196,201,195,198,204,222,228,222,219,211,213,199,202,212,199,199,203,211,234,210,205,213,215,205,202,206,195,199,207,203,205,199,206,287,306,204,193,194,195,195,198,197,196,196,197,210,215,198,191,191,194,195,193,196,197,193,195,204,196,194,194,191],[240,242,211,232,219,212,231,214,206,204,209,219,254,259,211,208,202,204,209,231,218,210,211,259,516,279,213,208,214,223,212,206,328,220,208,221,246,220,209,208,227,372,229,201,224,210,210,220,218,212,207,211,214,224,216,199,205,203,208,214,213,220,209,210,205,210,236,201,202,204,206,207,205,207,208,219,208,202,203,197,202,200,202,206,208,207,207,206,206,201,199,203,198,200,206,225,238,227,222,215,216,202,205,219,200,200,206,212,240,211,205,217,218,203,204,204,196,199,209,204,205,200,210,308,328,209,195,195,195,197,199,198,199,199,199,214,216,201,195,194,194,195,196,197,195,193,198,207,199,194,196,192],[240,243,214,231,219,214,232,215,211,205,209,221,250,268,213,206,206,205,211,234,222,212,213,244,564,297,216,209,214,224,211,207,340,225,211,219,248,222,210,210,229,397,234,204,228,214,211,220,220,214,206,214,214,227,219,203,207,205,208,218,216,226,210,212,207,210,240,205,202,205,207,211,205,206,212,222,209,201,206,202,204,202,206,209,211,209,209,209,206,200,201,205,200,202,209,231,242,233,226,216,220,204,208,224,202,203,206,212,250,214,209,220,220,207,206,207,197,201,214,206,207,206,213,323,336,209,196,198,197,200,201,203,199,199,203,214,220,202,195,195,195,197,195,199,200,195,199,208,202,198,199,194],[243,246,214,236,220,215,237,217,212,206,211,223,272,272,219,208,205,206,213,236,225,215,215,264,575,303,219,210,219,228,214,209,352,225,210,225,249,224,211,210,231,415,244,206,228,216,213,223,224,217,211,214,220,234,222,203,209,207,211,218,219,230,212,212,208,212,245,206,203,208,208,211,208,210,213,226,211,204,207,203,205,203,210,212,211,212,212,210,206,203,204,208,201,202,208,234,250,238,228,222,223,205,211,228,202,204,208,216,256,215,210,223,223,207,207,212,199,201,215,207,211,204,216,333,355,210,199,199,198,199,202,202,200,202,205,219,220,207,198,197,198,199,198,201,202,197,200,211,206,199,201,194],[245,244,217,241,226,218,254,214,213,208,213,227,269,281,219,212,207,209,216,240,220,218,218,259,596,295,221,214,219,237,218,212,362,228,216,228,256,226,212,212,235,443,250,208,237,218,215,226,225,220,212,217,219,232,225,208,209,208,215,221,222,231,217,216,209,218,254,228,207,210,211,213,212,211,215,231,214,209,214,210,208,205,210,213,217,215,214,215,209,205,205,212,204,206,214,241,257,243,234,225,226,208,214,234,207,208,211,220,263,221,215,228,230,211,212,216,203,205,220,210,213,208,225,341,368,214,202,204,200,203,206,206,201,204,207,224,224,206,201,198,201,200,200,203,206,202,205,214,206,203,203,196],[246,246,215,240,224,216,239,214,213,210,214,229,284,286,222,216,211,212,218,240,229,217,220,269,638,308,223,218,222,234,221,212,377,231,218,231,257,230,214,216,242,453,251,210,235,218,218,230,228,222,213,220,223,238,228,209,210,211,215,224,227,234,218,222,213,217,251,210,207,212,212,214,213,215,219,233,214,209,212,206,208,207,212,216,218,217,216,216,212,209,206,213,205,206,215,241,259,249,237,228,228,209,216,239,207,207,215,223,269,220,217,230,231,213,213,218,202,207,221,210,214,211,221,358,375,218,202,204,200,203,207,208,203,206,210,231,230,210,203,201,201,202,201,205,206,202,207,220,210,205,206,201],[243,246,215,241,224,217,237,216,213,211,218,228,283,294,226,218,211,212,221,242,231,219,222,272,664,308,225,217,224,241,223,216,385,233,218,233,261,234,218,218,244,478,248,215,240,220,219,233,230,226,217,222,226,248,232,208,211,210,218,226,224,238,221,222,215,220,256,213,209,210,212,219,212,216,221,240,218,212,215,208,208,207,212,219,221,221,219,218,215,207,209,214,203,208,214,242,265,254,243,228,232,212,217,241,209,209,215,226,272,224,219,235,237,214,215,220,203,207,225,214,218,212,226,372,394,220,206,206,203,202,207,209,207,209,209,226,227,216,205,203,201,204,203,206,208,204,208,221,211,207,208,202],[248,251,218,243,225,218,239,217,218,212,217,235,287,296,222,218,212,216,224,244,229,224,224,282,679,310,226,221,227,256,225,217,394,231,222,237,267,231,220,218,240,493,261,215,241,221,219,234,232,225,217,224,230,253,239,221,216,212,219,227,229,243,221,223,216,223,265,236,208,212,216,218,215,216,222,242,221,214,215,211,210,210,214,219,221,221,221,222,215,212,212,216,208,209,217,248,268,257,244,232,235,215,223,246,210,212,217,225,275,228,222,236,236,218,217,223,205,208,227,216,222,213,222,383,404,230,205,205,204,205,209,209,207,211,212,231,235,215,206,203,203,206,204,208,211,206,209,222,214,209,208,204],[250,253,220,239,226,220,240,216,219,213,219,236,287,298,225,219,211,214,225,244,236,225,224,285,683,309,226,220,225,247,226,219,403,236,224,234,266,237,224,218,237,507,263,215,243,225,220,236,235,227,219,227,228,245,236,214,213,214,220,229,231,244,224,225,217,227,265,215,212,217,220,220,217,220,223,245,221,216,219,212,213,212,217,220,226,224,221,223,216,212,213,219,209,212,219,252,274,261,249,232,235,214,222,248,210,213,220,229,276,230,227,237,238,216,219,225,206,211,228,217,221,217,224,387,413,224,208,209,205,207,210,211,209,212,213,235,240,214,208,204,206,208,205,206,212,207,210,224,216,209,211,205],[249,252,222,245,228,218,240,220,221,215,220,240,294,300,228,221,215,218,226,246,234,223,227,293,705,335,227,222,229,250,228,218,419,241,225,237,269,235,222,221,250,510,265,214,245,221,224,237,236,227,219,229,233,251,240,213,216,216,222,232,232,245,223,225,218,224,266,220,213,215,220,221,219,221,226,245,222,216,217,209,212,212,215,222,225,224,223,224,218,215,213,220,209,210,220,254,279,267,252,235,241,218,228,253,212,216,222,231,283,232,226,238,241,220,221,227,207,214,231,221,224,216,226,395,423,227,209,210,206,209,214,212,212,214,215,239,240,219,210,208,207,208,207,210,213,209,213,226,218,214,212,207],[250,252,220,244,229,221,241,235,223,216,221,234,289,307,228,220,215,216,224,244,238,226,228,289,728,326,229,223,225,256,228,220,423,244,223,240,267,235,223,222,253,533,264,217,242,226,223,239,237,229,219,227,231,251,237,214,217,215,223,232,236,246,227,226,219,226,269,218,213,217,220,224,219,219,227,251,223,217,219,213,213,211,216,224,228,226,224,226,219,214,211,221,212,212,222,258,286,269,254,238,241,219,227,254,212,216,223,236,292,233,226,239,241,220,221,228,206,212,234,220,225,221,233,413,426,229,211,209,207,209,212,211,211,215,217,239,240,218,210,208,206,209,206,208,214,208,211,228,218,211,213,207],[256,252,223,247,230,220,242,221,224,217,221,234,289,311,232,222,215,216,226,247,243,228,227,274,732,330,230,226,229,256,230,218,430,242,224,239,271,239,224,222,249,543,268,218,249,227,224,239,238,232,220,228,235,246,241,217,216,216,224,232,234,247,226,230,222,229,272,220,213,218,223,223,221,223,228,250,223,216,221,213,214,213,218,224,232,228,224,227,221,213,215,222,211,214,223,260,286,274,257,238,241,220,229,261,214,217,225,234,293,233,227,245,245,224,225,231,208,213,235,223,226,218,235,425,438,230,212,214,208,211,216,216,212,215,221,238,237,219,212,210,211,211,208,212,213,213,214,230,220,214,215,210],[254,253,236,244,233,227,243,225,226,219,224,239,313,318,233,224,217,217,230,246,246,228,228,292,760,344,232,226,228,254,231,221,435,242,226,243,281,240,225,224,260,560,266,217,250,230,226,243,239,232,223,229,233,257,244,216,221,218,224,236,239,250,229,227,222,231,275,220,214,219,223,226,222,224,227,257,225,218,221,213,217,215,219,227,229,231,228,226,222,216,215,224,211,214,225,260,292,277,259,240,245,220,229,262,216,218,225,235,298,236,231,243,244,225,224,232,210,215,236,222,231,220,233,424,444,230,212,214,209,211,215,216,213,215,221,245,240,220,211,209,210,211,207,212,216,212,216,233,218,213,217,209],[254,253,221,245,233,226,242,310,228,219,225,240,297,320,233,224,218,219,231,247,246,232,230,292,769,339,231,227,229,253,228,224,445,243,228,245,279,241,226,224,259,563,273,220,247,228,228,245,242,234,225,233,236,246,242,218,222,221,226,238,240,253,229,232,223,230,275,221,216,221,224,226,222,225,228,256,229,218,223,215,218,216,220,226,234,230,230,230,224,216,216,226,213,214,223,262,298,284,264,244,248,219,230,265,217,217,227,238,302,239,232,243,249,225,227,232,209,216,238,223,226,222,239,444,451,231,214,213,208,210,216,215,214,217,219,245,242,222,213,212,207,210,208,213,216,211,216,232,222,215,217,211],[255,257,223,250,232,225,245,302,243,226,228,245,276,323,234,225,218,220,230,251,250,234,236,292,793,352,235,227,233,257,231,224,456,248,230,243,281,244,226,225,254,578,275,222,256,232,228,244,244,236,225,233,239,263,243,218,224,222,228,240,242,255,231,233,223,230,278,222,221,223,224,228,224,226,231,260,232,222,225,216,219,217,223,229,235,233,232,232,225,217,218,228,216,218,228,269,301,286,269,245,250,224,229,270,216,219,229,241,303,243,233,249,252,223,229,234,214,218,237,226,227,222,237,439,460,233,215,217,208,213,219,217,215,220,224,246,249,223,216,213,208,212,211,215,218,212,218,234,222,216,220,212],[249,249,207,242,211,206,237,204,205,199,204,217,278,296,218,216,207,210,222,237,223,213,216,269,691,311,225,225,225,251,222,214,416,233,219,236,274,245,226,225,253,514,257,216,242,217,218,240,241,235,225,234,239,254,242,216,206,209,218,228,232,249,231,231,229,233,265,220,205,213,215,218,213,223,231,258,226,220,224,215,206,213,219,222,229,229,229,230,224,219,218,225,201,210,226,266,290,275,260,242,247,221,230,255,204,212,228,242,296,240,230,247,251,227,226,233,200,208,236,229,232,220,236,416,421,241,216,218,199,204,213,218,216,216,223,254,251,226,217,215,199,204,203,212,214,211,217,235,223,216,219,213],[303,311,285,291,299,285,291,284,245,245,244,243,244,242,239,239,236,231,230,230,246,246,246,247,248,244,241,239,235,234,229,228,248,248,248,247,245,241,240,237,237,235,230,229,249,248,245,246,242,244,241,236,233,234,229,226,248,246,245,243,242,241,238,234,233,231,227,223,245,244,241,241,242,239,235,234,228,227,227,225,245,244,243,240,240,235,236,233,229,228,223,223,242,242,241,240,239,237,233,231,228,224,224,224,243,240,241,237,240,238,231,232,225,225,222,220,241,238,240,237,234,234,231,230,225,222,219,217,236,237,236,236,235,233,229,225,222,220,219,216,238,237,235,231,233,231,227,224,219,218,217,215],[310,326,292,306,306,294,302,291,258,258,258,265,275,271,255,253,251,247,252,268,264,262,261,275,335,282,258,255,257,257,247,246,291,263,263,265,269,269,255,252,260,295,253,241,267,262,261,265,263,259,253,256,254,253,248,240,258,260,261,263,261,263,257,253,247,248,257,243,259,256,259,256,253,255,252,251,249,244,244,237,255,256,256,256,256,255,250,247,244,243,238,240,257,254,257,263,261,256,254,249,248,239,239,241,253,254,253,257,264,254,247,250,249,238,238,237,249,249,255,249,253,249,246,277,275,240,234,232,247,249,247,247,247,246,243,246,243,235,231,230,245,251,245,245,243,240,239,241,235,231,231,226],[325,339,298,322,317,305,333,297,269,269,275,281,290,303,270,268,263,261,272,299,283,275,277,299,457,326,273,269,269,275,269,263,344,282,275,285,296,283,268,269,280,365,280,257,287,277,275,283,279,275,269,272,273,277,267,257,272,270,275,278,275,280,270,268,264,267,283,255,267,270,272,273,268,266,267,271,265,259,257,253,268,269,268,271,269,267,264,264,261,255,255,253,262,265,268,283,285,278,274,269,267,256,258,260,267,264,268,273,293,269,263,269,270,258,256,255,262,261,269,265,264,262,266,327,333,256,246,244,256,260,262,259,258,256,258,265,263,253,245,240,256,259,256,260,256,252,255,256,249,246,245,243],[342,346,306,325,319,304,327,305,282,278,284,299,332,333,282,281,271,273,283,319,294,283,287,315,567,349,284,280,286,299,279,275,398,296,286,292,316,294,281,280,297,431,297,267,299,286,287,292,291,286,279,283,286,291,286,264,279,279,283,287,286,296,281,279,273,277,300,268,276,276,280,281,276,277,276,284,274,269,268,262,274,276,278,279,280,279,274,276,273,264,264,268,270,272,278,297,304,292,288,284,284,267,268,277,272,272,278,284,312,280,273,285,283,269,265,269,268,270,281,273,276,271,277,370,380,270,255,253,265,266,269,268,266,267,267,278,276,263,253,251,264,266,263,268,264,261,262,269,259,257,254,248],[354,354,307,338,323,314,333,305,290,285,295,309,344,354,295,288,282,281,297,331,306,295,297,350,673,379,297,288,297,304,290,283,446,307,293,309,345,308,292,287,315,488,316,279,317,297,294,305,302,297,288,295,295,305,297,274,288,286,292,300,297,308,289,288,282,288,320,276,282,286,286,290,285,284,285,296,286,278,279,271,282,282,286,289,288,287,287,285,280,274,272,277,275,279,288,311,320,307,304,294,294,277,282,292,276,281,285,294,336,291,285,294,305,280,280,278,273,276,295,282,289,283,288,415,434,285,265,264,273,274,278,277,275,272,276,287,292,274,262,262,271,273,270,273,272,268,270,282,275,268,266,257],[360,365,309,345,328,309,341,313,300,294,301,317,381,380,302,294,288,289,301,345,319,298,307,378,774,407,306,297,303,322,298,292,482,316,301,318,347,312,299,295,319,548,330,287,325,307,303,315,314,306,295,303,301,312,312,281,296,291,299,310,310,318,298,297,291,297,336,287,290,290,296,297,292,296,295,312,292,285,286,276,287,286,292,293,298,296,295,295,288,282,279,286,281,284,293,321,335,322,318,305,307,285,288,307,287,287,294,304,353,300,295,307,311,286,289,292,279,282,301,291,296,288,298,449,473,295,274,273,276,280,284,281,282,283,286,305,302,285,272,268,274,277,274,279,277,274,278,292,282,275,275,267],[367,365,317,350,328,319,346,318,305,299,306,329,370,395,310,302,296,295,309,350,325,309,312,386,851,400,312,303,310,338,307,297,521,323,307,327,371,321,304,301,333,606,337,293,330,313,308,326,322,311,303,311,316,328,321,289,296,295,304,316,315,329,309,305,298,307,350,292,293,296,301,305,300,300,305,320,302,292,297,288,294,291,297,303,305,301,304,301,297,290,287,293,287,291,301,336,352,337,326,316,317,291,301,321,292,291,298,312,360,309,303,317,324,298,294,301,284,288,310,298,303,294,306,470,509,305,280,280,280,285,289,289,286,287,292,316,312,291,277,273,280,284,281,287,285,282,284,299,290,281,279,274],[371,380,317,359,334,314,349,319,308,301,310,328,371,415,318,307,300,304,311,360,336,311,315,387,924,448,315,310,314,339,313,307,553,328,314,335,375,330,310,309,347,640,352,296,336,314,312,328,329,318,308,315,320,334,325,295,302,304,312,322,323,337,311,312,301,311,361,300,295,302,305,310,305,304,309,327,305,298,302,290,296,294,302,306,312,307,307,309,299,292,293,299,290,293,307,344,364,349,337,319,327,297,305,332,295,292,302,316,375,316,308,323,326,300,303,305,287,292,316,302,306,297,314,506,545,312,286,284,283,287,292,289,287,292,293,317,319,297,282,280,278,288,283,287,287,283,291,306,292,284,285,280],[377,377,318,362,332,322,354,320,312,304,314,334,408,427,325,310,303,303,319,361,343,316,323,386,981,476,323,315,323,347,321,313,586,334,317,337,386,338,313,314,341,686,368,301,348,319,315,337,334,323,310,319,323,338,329,299,305,303,315,325,329,342,315,317,307,318,373,301,300,305,309,314,306,307,313,338,309,303,305,293,299,298,306,311,314,311,310,313,303,299,294,307,293,297,313,354,378,360,346,325,332,302,314,339,296,301,308,319,390,320,313,329,338,302,307,312,289,297,321,308,313,302,326,531,573,315,289,288,288,289,297,296,292,295,298,325,323,300,288,285,286,289,288,293,292,288,294,313,299,287,291,281],[378,382,322,374,335,327,363,323,315,308,316,336,454,445,327,315,304,306,320,366,346,321,322,411,1045,483,325,318,323,350,319,312,599,338,320,343,387,341,318,316,354,721,362,304,358,325,319,341,338,329,313,324,329,343,338,301,308,307,317,331,333,347,319,321,309,320,383,307,303,304,313,316,310,311,319,343,315,304,308,298,303,301,307,316,316,316,317,317,307,299,300,310,296,301,313,358,391,369,354,335,339,304,315,351,302,304,313,326,400,325,317,336,342,310,311,319,293,300,327,311,315,304,323,564,603,319,293,295,291,293,300,298,296,301,304,330,329,304,293,287,285,293,288,294,298,292,299,316,304,292,296,285],[380,388,326,375,340,329,392,328,318,312,324,345,401,460,330,319,309,311,326,370,346,324,327,426,1109,492,332,322,332,359,326,319,622,349,326,348,399,344,321,317,368,767,380,313,357,326,325,347,347,335,319,326,334,376,342,312,312,314,323,338,337,359,327,326,314,328,393,351,306,311,316,320,314,314,322,354,320,315,320,318,306,307,313,322,329,319,322,323,314,306,305,317,302,305,320,369,402,379,363,339,348,310,321,360,307,309,318,333,416,334,324,342,348,316,318,321,297,302,333,317,323,310,337,577,625,321,298,298,297,297,307,302,298,304,310,336,335,312,294,293,292,298,295,300,302,296,301,324,310,299,300,290],[383,390,324,377,339,325,367,324,325,317,323,344,459,462,332,325,313,318,334,375,352,328,337,402,1160,515,337,327,332,371,331,324,654,348,327,349,403,349,328,324,361,807,388,315,353,328,327,355,349,338,321,334,340,367,353,313,313,313,322,341,344,364,334,330,318,331,403,313,306,313,319,323,319,321,330,365,324,315,317,305,310,305,315,328,328,326,324,329,316,307,309,319,304,306,320,373,409,390,373,347,350,313,327,367,305,311,318,335,425,337,329,343,353,313,322,326,297,304,337,315,323,316,333,611,649,321,301,303,293,299,304,305,303,309,311,347,346,312,299,297,292,297,293,302,305,298,306,329,313,303,303,295],[381,390,326,370,340,325,374,326,324,316,326,353,453,471,341,328,318,319,333,381,351,328,335,429,1205,510,340,329,336,365,335,324,673,364,330,357,430,356,329,327,385,848,395,319,369,328,329,357,354,343,324,336,345,378,352,314,316,316,328,342,346,367,337,337,323,333,412,319,309,316,325,328,322,327,333,368,329,318,323,311,308,310,319,327,333,334,329,331,319,311,309,324,304,308,322,378,425,398,379,353,361,317,331,376,308,311,323,335,429,342,335,353,359,323,325,337,299,307,339,319,329,317,337,637,674,338,303,306,297,301,306,309,305,312,315,346,352,316,302,301,294,300,298,302,310,301,311,332,317,306,311,298],[387,398,325,378,344,329,372,327,329,319,332,353,411,488,345,331,318,324,341,379,356,334,338,455,1243,537,346,331,346,393,344,333,694,355,335,356,428,355,331,331,383,871,406,323,373,334,335,358,358,343,327,344,344,380,372,336,323,318,330,345,350,369,334,339,326,339,419,347,310,319,325,328,323,328,334,374,332,318,327,320,314,313,322,329,337,335,333,334,326,316,312,327,307,313,326,383,430,407,382,354,363,320,333,385,309,316,330,346,450,347,333,356,363,327,326,337,304,311,346,324,332,321,340,660,700,344,306,309,301,305,312,313,309,316,319,349,353,318,305,301,300,309,302,310,313,304,314,339,320,313,310,305],[393,396,331,378,347,328,373,329,332,323,330,359,457,490,343,335,322,326,344,385,365,342,339,460,1264,513,347,335,341,394,345,332,705,370,338,358,411,363,334,331,381,895,412,325,384,336,338,366,357,344,330,344,354,387,365,322,322,320,334,351,355,378,339,342,326,344,421,326,314,322,331,332,325,329,337,382,334,323,329,316,319,315,321,334,340,338,332,339,325,318,315,330,312,316,328,393,449,413,387,359,367,323,339,390,316,321,333,344,457,356,338,362,369,326,332,343,304,316,347,330,339,322,351,674,721,335,309,310,301,311,316,315,312,316,320,360,355,326,309,307,303,309,304,310,312,309,313,344,319,310,317,304],[390,401,337,378,347,331,377,332,334,325,335,358,450,496,348,335,321,333,346,387,363,341,343,457,1304,525,346,336,347,389,344,338,722,369,340,382,429,375,336,335,384,921,424,326,384,342,335,368,365,350,331,346,352,383,371,320,324,325,334,354,361,383,342,343,331,344,429,324,318,328,333,338,331,332,342,388,336,327,325,317,322,319,325,338,344,343,340,340,328,320,320,337,316,318,335,398,451,423,395,361,373,324,345,403,317,322,336,352,465,357,343,365,372,336,334,348,310,314,356,331,336,329,349,687,738,348,313,315,307,312,320,317,313,321,324,370,364,331,315,308,307,311,307,312,319,311,318,347,324,322,320,309],[395,399,333,385,350,339,374,360,337,328,332,375,465,504,350,338,325,326,347,386,376,349,350,456,1361,549,348,340,347,385,347,333,743,376,342,369,435,370,338,334,394,953,432,327,380,344,340,372,371,352,335,352,358,402,370,323,328,326,341,359,363,390,346,349,337,348,438,330,319,328,334,339,330,337,342,394,337,327,334,320,321,319,330,339,347,349,340,344,330,322,321,332,318,318,337,408,464,432,408,367,377,328,344,408,318,323,339,356,473,359,349,394,376,337,337,350,310,317,360,337,346,333,359,706,745,347,314,317,308,315,320,318,319,324,327,366,367,330,315,310,307,312,307,313,319,312,321,349,331,320,322,310],[394,396,330,385,349,335,379,339,339,328,334,361,467,511,351,337,323,326,345,388,378,346,348,430,1377,560,354,339,349,398,349,334,753,381,342,372,433,372,338,334,400,987,423,328,384,343,343,374,368,351,333,350,359,394,373,322,328,325,339,360,364,387,350,349,333,350,433,333,318,329,336,339,333,339,347,397,342,330,332,320,324,322,329,339,351,343,346,346,333,323,323,335,318,322,340,410,466,442,402,369,382,332,352,411,323,327,339,360,477,360,346,374,381,335,338,351,313,323,363,337,344,332,355,730,766,348,317,320,312,312,321,321,320,325,329,372,375,331,315,315,308,316,311,318,324,315,322,352,332,320,323,314],[397,396,367,380,357,347,382,342,347,333,339,367,487,526,352,342,328,333,350,389,386,353,356,450,1413,573,353,344,355,398,354,335,775,387,345,379,449,378,343,338,399,1005,427,334,393,348,345,378,372,356,337,352,361,394,374,328,336,331,341,365,365,391,351,350,337,349,442,327,323,331,336,341,338,338,347,403,344,328,339,321,325,322,331,342,352,350,348,350,338,325,323,337,322,322,338,414,479,446,408,374,385,333,348,421,325,328,343,366,485,358,352,376,390,336,342,350,313,320,360,339,343,335,358,755,780,349,319,321,310,317,326,325,318,323,327,375,373,334,317,316,312,313,314,319,324,316,324,352,330,321,324,313],[402,399,341,390,359,346,376,511,351,336,346,376,495,540,355,344,329,332,354,386,385,353,356,442,1452,582,359,345,354,405,351,339,789,378,347,379,453,374,345,344,408,1031,430,335,396,349,350,384,375,361,341,356,367,418,377,329,332,332,346,372,372,398,352,356,340,351,447,335,325,334,341,342,339,343,358,410,347,333,335,323,326,324,335,343,354,354,347,351,338,327,328,344,321,322,339,420,486,454,413,380,388,335,355,422,323,332,345,370,486,366,356,375,385,346,345,358,314,321,367,340,349,336,349,755,797,356,321,322,309,317,324,326,323,329,332,375,376,337,319,316,310,318,314,319,327,317,328,361,339,324,329,319],[410,401,338,392,359,341,382,493,377,350,352,379,500,535,361,343,332,334,355,390,398,362,363,476,1430,595,362,347,357,393,356,342,809,395,353,384,465,382,350,345,414,1052,443,331,404,357,351,385,382,364,344,360,367,401,379,331,336,336,347,367,374,399,356,361,342,357,449,340,329,339,347,345,342,347,358,412,349,337,342,323,334,329,338,351,360,357,351,355,340,330,329,347,325,329,350,431,501,466,428,388,391,337,358,430,328,336,350,372,501,379,359,394,397,347,351,359,319,325,366,348,354,336,366,773,816,364,322,324,312,320,327,330,327,332,339,385,382,341,324,319,311,320,316,324,330,319,330,360,337,328,330,318],[391,390,305,378,318,307,369,306,300,294,301,326,462,489,333,324,311,315,332,363,335,319,322,394,1268,515,343,336,346,386,337,319,731,351,328,369,431,381,343,341,387,915,402,326,371,332,329,371,378,361,344,358,367,402,381,325,311,310,328,350,358,392,360,358,346,360,424,330,304,318,331,334,322,340,354,409,349,336,339,327,306,321,332,340,342,354,348,353,338,328,327,344,302,315,344,421,480,443,408,381,383,340,357,405,302,318,348,373,485,372,361,385,404,349,345,354,294,305,366,349,355,335,362,718,746,368,328,328,293,302,320,325,325,328,336,397,405,341,325,321,291,304,301,311,322,316,327,361,338,327,332,318],[512,518,461,474,488,465,474,457,382,380,383,383,380,379,373,369,364,361,355,353,384,384,385,386,386,383,377,371,366,360,355,346,388,386,385,385,380,377,372,370,363,359,354,346,388,389,385,383,379,376,371,363,361,354,348,346,386,385,384,380,374,374,367,362,360,351,349,342,384,380,379,378,371,370,365,358,354,349,345,339,381,380,380,373,370,372,362,358,351,345,343,336,377,378,377,373,372,365,360,353,351,347,337,336,379,376,372,369,371,365,358,353,344,343,337,333,373,373,373,369,363,365,354,353,349,339,335,329,367,367,370,365,362,359,351,345,343,335,331,327,368,369,361,360,357,354,346,344,335,334,327,324],[518,541,466,507,504,479,496,470,409,409,410,421,432,435,405,396,391,385,393,431,423,419,418,430,565,443,411,401,398,400,388,384,473,420,414,426,437,416,405,403,406,483,401,378,429,420,416,420,418,411,400,401,403,401,392,374,410,413,414,415,411,420,402,398,389,390,399,377,404,410,410,407,403,399,398,395,387,384,380,370,406,401,406,406,403,397,395,392,386,374,370,369,399,403,407,417,417,408,402,392,392,373,375,373,400,400,403,407,428,398,391,395,389,373,369,364,392,394,405,398,394,388,387,447,452,371,361,355,388,394,390,389,386,383,381,386,381,361,354,351,388,388,382,382,380,377,374,376,363,364,357,347],[563,571,486,532,517,497,545,489,435,430,438,453,488,496,436,429,419,414,437,487,452,437,441,480,800,545,440,431,435,442,425,416,580,453,444,457,483,446,432,427,453,623,448,405,465,441,441,452,452,443,428,433,434,446,430,402,432,432,438,444,444,453,428,424,416,419,452,406,431,429,434,434,428,425,424,431,417,411,408,396,425,424,428,432,432,427,424,420,415,404,397,399,420,423,435,457,461,446,437,425,430,403,404,412,418,423,426,439,476,428,422,433,424,404,403,401,413,417,434,423,426,416,423,540,558,404,383,382,408,409,416,412,409,405,403,424,418,396,384,377,407,409,404,405,406,399,397,407,394,388,383,374],[583,586,503,556,526,508,546,505,454,445,460,481,542,553,458,451,437,435,451,528,488,460,466,538,1044,593,464,450,459,472,450,442,680,481,460,479,523,478,453,448,479,751,493,426,494,465,461,479,475,465,448,460,458,465,457,423,450,450,458,466,466,484,457,446,437,448,493,424,441,450,450,455,446,444,448,459,440,429,430,418,443,441,449,452,451,446,444,445,433,425,418,422,434,441,451,488,499,485,469,454,458,425,426,448,434,439,445,458,518,457,441,461,455,429,426,431,427,435,456,444,444,433,448,625,673,430,408,403,420,426,430,432,427,431,425,447,448,415,401,396,424,421,417,421,423,416,418,432,414,404,405,393],[590,611,513,573,541,517,558,507,473,464,477,506,597,599,480,466,452,458,471,565,498,478,480,571,1244,655,484,471,478,509,471,465,774,501,481,506,548,501,471,471,512,875,519,444,514,485,481,500,496,488,465,475,479,520,486,441,465,462,482,491,492,511,479,469,458,465,536,444,457,461,468,471,464,462,468,490,462,448,447,436,457,454,461,467,470,465,463,464,457,443,434,444,447,450,467,516,533,510,499,479,482,441,450,476,451,457,462,478,559,476,462,487,490,452,450,450,441,447,473,457,464,451,459,713,756,459,425,419,436,440,444,446,439,446,443,477,470,441,418,410,432,439,434,437,438,431,436,453,438,421,421,410],[598,620,512,584,547,519,577,518,487,478,492,522,650,642,500,483,466,470,487,587,524,495,499,627,1445,717,502,487,495,516,490,479,855,528,494,523,573,524,487,485,529,979,548,465,533,504,497,523,515,505,482,497,498,532,508,457,478,476,490,508,505,531,495,486,476,484,564,463,468,475,482,488,475,480,486,509,478,466,470,450,465,465,477,488,490,482,482,483,469,454,453,459,462,462,479,546,571,544,524,502,508,460,469,507,460,464,479,496,590,494,483,503,507,467,467,473,453,461,496,471,480,465,485,783,832,469,436,440,443,448,459,458,456,455,458,499,498,451,434,428,440,448,440,449,451,446,449,474,452,435,442,421],[628,633,529,598,555,533,585,521,500,488,503,535,668,678,509,498,481,482,505,599,541,508,517,651,1603,742,517,496,514,561,501,497,926,534,510,542,615,540,501,500,547,1105,582,477,556,513,506,540,536,520,496,509,519,550,529,470,485,485,499,522,525,551,500,503,486,501,591,476,474,484,490,501,518,491,499,534,493,481,488,463,476,475,484,500,504,495,494,498,485,469,465,478,468,473,491,564,592,563,551,521,531,475,487,537,473,476,493,513,617,506,496,522,533,483,483,490,459,475,512,485,492,479,499,833,907,500,450,454,451,464,468,467,464,469,467,516,515,465,449,441,447,458,452,461,460,452,460,488,464,449,453,437],[633,642,525,614,560,530,598,530,513,493,513,547,683,719,521,511,490,497,516,612,536,518,524,695,1722,789,531,509,524,578,526,505,1002,556,518,548,639,545,513,508,582,1167,602,487,566,516,520,548,548,531,506,523,528,570,544,478,498,494,509,537,536,565,519,513,495,518,617,486,482,491,503,507,497,499,512,550,506,487,495,478,482,480,496,506,508,505,504,510,493,476,478,486,480,478,500,580,630,586,568,534,548,483,500,556,478,481,499,526,648,531,507,540,550,497,492,504,465,475,521,497,499,489,518,910,975,507,458,463,459,465,478,476,471,479,480,528,529,490,458,452,455,466,456,469,472,462,468,506,486,465,464,451],[645,654,532,618,563,540,612,533,516,499,518,558,728,752,530,516,494,502,527,619,546,519,538,724,1754,845,539,518,532,583,528,530,1028,569,529,566,651,564,521,515,601,1273,607,495,587,532,527,564,557,542,512,532,542,574,553,488,504,501,521,543,546,582,526,525,504,523,639,493,487,498,512,521,506,509,518,566,514,501,496,480,491,488,502,514,523,515,513,517,497,487,486,499,480,485,536,599,645,610,583,548,557,489,517,578,486,495,510,539,675,539,520,545,565,506,506,515,471,480,538,507,504,495,518,956,1031,516,470,471,470,477,485,486,478,486,492,547,539,491,469,461,468,474,467,476,479,469,481,518,491,477,474,459],[652,661,537,637,558,541,615,541,526,506,525,570,738,781,541,523,505,512,531,625,574,534,539,660,1889,862,546,527,541,609,532,515,1091,568,533,574,668,574,524,525,614,1371,634,501,591,532,538,575,571,548,521,543,554,594,560,495,510,506,524,555,556,591,531,534,512,533,654,503,502,507,524,524,515,517,526,583,518,503,507,494,495,493,508,523,543,525,527,525,508,491,491,512,488,495,525,612,678,631,604,560,571,502,527,597,495,498,520,545,700,546,530,563,568,512,516,531,480,488,549,513,520,507,530,1018,1073,531,475,478,476,481,496,492,485,496,500,546,550,499,475,469,467,478,472,480,487,482,488,529,502,476,484,463],[651,666,545,644,570,545,685,546,535,516,536,578,729,795,553,533,510,515,545,631,593,536,555,686,1990,844,561,536,549,603,545,530,1134,580,544,596,696,588,534,529,607,1438,653,519,603,539,543,592,582,559,529,549,560,612,583,522,520,514,540,568,572,605,539,545,523,549,682,589,503,516,527,535,521,523,540,601,533,515,529,520,508,503,515,539,541,537,540,540,516,503,506,527,500,504,527,635,705,651,616,570,590,515,533,617,504,505,528,558,721,561,535,606,591,520,526,543,488,500,562,524,537,515,540,1050,1138,534,488,490,475,488,502,499,493,498,503,564,577,507,484,480,477,490,483,491,500,482,496,541,506,485,492,475],[657,673,537,635,571,540,634,543,538,524,539,589,677,808,559,541,522,526,556,647,590,548,553,725,2125,865,573,544,561,627,559,539,1185,593,548,593,689,594,546,541,626,1528,676,522,607,543,545,598,585,568,538,561,570,610,596,514,519,516,540,571,576,619,553,556,527,551,691,526,507,519,532,541,531,536,545,613,540,522,526,504,504,505,526,540,551,581,542,543,527,511,507,528,494,508,534,635,717,672,634,582,596,520,544,631,501,508,534,559,751,581,549,572,592,532,532,548,486,498,563,529,543,525,559,1119,1190,557,493,496,481,490,504,503,500,504,545,579,581,508,491,484,480,489,479,495,500,489,507,554,516,497,501,482],[656,670,543,645,569,548,631,546,541,524,542,590,771,837,569,551,525,533,560,653,602,556,565,722,2218,931,570,551,569,634,564,542,1229,602,552,607,744,604,549,548,644,1570,689,527,624,579,550,606,595,577,544,570,579,631,607,520,523,521,546,578,587,632,563,563,538,566,709,530,511,525,535,545,533,543,553,632,549,541,532,513,513,507,526,539,557,559,555,553,531,518,514,538,503,509,532,646,739,688,653,594,609,529,550,647,508,515,542,570,752,621,555,589,601,533,543,564,493,508,572,534,545,522,553,1161,1228,567,498,504,485,502,511,505,505,516,521,587,592,524,503,491,482,494,490,502,508,496,507,562,528,506,510,493],[666,682,556,644,576,554,637,548,546,534,550,594,827,858,574,554,529,543,571,660,608,559,572,715,2357,958,583,560,574,609,571,551,1265,618,554,606,721,612,559,554,642,1633,698,550,645,562,554,613,605,579,546,574,589,660,618,562,528,526,551,588,589,640,574,569,542,573,729,582,517,529,543,553,539,550,563,641,553,536,548,526,523,511,535,553,562,559,558,558,535,519,524,548,512,518,547,663,756,709,661,606,618,534,563,661,514,526,551,575,791,580,563,603,622,544,545,574,499,513,586,541,546,534,581,1202,1283,548,507,506,490,503,515,514,515,521,532,585,600,527,503,497,490,505,495,510,518,503,515,568,533,510,515,495],[674,690,558,651,582,557,639,548,557,537,558,602,816,877,571,555,536,541,575,666,613,568,576,728,2424,911,582,562,581,630,577,550,1304,628,565,612,734,621,565,557,656,1703,739,541,654,561,560,626,613,587,552,581,597,661,615,528,538,536,558,592,604,646,569,573,542,570,733,536,522,540,553,561,545,555,569,660,558,537,546,522,525,523,539,557,568,573,562,565,539,524,525,558,516,520,548,681,780,716,670,605,624,540,568,677,522,533,558,584,810,595,576,606,631,550,553,577,507,518,594,542,559,543,582,1242,1344,572,509,513,496,511,522,523,520,527,540,607,611,532,507,501,498,511,502,516,524,504,523,580,537,516,523,504],[677,693,559,654,588,554,647,557,563,540,557,618,853,884,582,564,538,548,582,669,634,576,584,719,2434,931,585,568,583,666,583,558,1340,618,569,616,745,625,569,560,669,1776,724,547,638,573,568,629,618,589,557,581,596,648,632,536,540,544,567,596,607,659,576,580,553,578,748,537,529,542,557,566,552,558,577,665,566,544,551,527,538,527,548,566,577,574,569,575,547,531,527,558,524,528,563,690,793,740,689,623,636,548,579,692,533,543,567,605,812,602,582,613,638,552,564,582,512,526,603,557,565,546,585,1278,1372,575,524,523,508,516,530,530,521,536,543,609,626,545,516,510,509,516,510,520,525,514,529,587,547,520,532,507],[682,682,558,660,587,563,651,615,572,546,566,618,880,913,587,561,539,548,582,659,639,583,597,752,2511,994,592,568,588,677,597,561,1388,641,577,628,778,632,572,569,684,1774,739,548,656,578,572,639,625,603,563,590,604,656,626,537,545,545,575,612,622,667,580,585,554,579,768,554,530,549,561,573,561,561,580,681,572,552,556,531,538,533,548,567,586,575,578,578,556,538,532,561,520,532,565,704,816,752,698,627,651,550,585,707,534,543,572,604,842,613,584,627,655,558,566,591,511,531,606,561,572,554,593,1317,1379,590,520,525,504,519,532,532,526,538,549,631,622,554,523,515,507,520,511,524,536,518,533,595,561,532,532,512],[682,686,557,650,587,563,646,569,571,550,559,617,887,925,580,566,541,549,587,669,631,580,596,798,2615,1019,591,572,589,675,587,557,1400,642,574,637,734,637,568,568,671,1839,750,547,661,580,571,638,630,594,563,593,607,691,633,538,547,545,569,611,617,669,583,583,561,585,764,542,535,547,561,574,556,567,581,681,573,550,556,530,542,531,553,584,583,580,580,588,560,537,531,563,531,535,568,706,826,769,703,634,652,555,589,708,537,548,575,609,840,617,586,627,651,570,573,593,517,532,618,564,571,554,594,1354,1403,605,526,527,515,524,534,536,535,540,549,629,626,558,525,521,512,523,513,526,538,517,536,598,568,530,544,517],[687,689,621,661,606,586,652,579,579,557,572,629,854,942,592,570,546,557,593,667,647,593,600,803,2661,1047,594,577,596,677,595,566,1424,642,585,640,775,636,579,573,694,1896,730,553,682,590,582,646,637,605,569,600,615,675,640,546,554,555,577,626,631,675,595,592,564,591,772,549,543,555,570,583,566,571,584,696,578,561,563,533,541,536,557,571,594,591,582,583,560,542,541,570,535,539,567,725,849,780,715,642,663,561,591,738,538,554,577,609,867,625,589,632,653,573,577,599,517,537,623,567,591,564,631,1384,1462,593,530,538,514,523,541,539,533,541,554,646,627,554,530,526,518,525,519,531,546,526,543,604,559,535,546,520],[697,694,573,670,607,581,643,911,587,563,581,628,875,964,601,578,551,559,594,667,649,599,605,807,2715,1053,611,582,596,717,594,567,1472,663,589,650,797,643,581,575,698,1936,764,557,683,596,585,651,646,618,574,604,618,702,644,541,563,558,587,625,634,683,595,602,567,593,794,556,541,555,572,584,567,581,603,709,590,555,561,535,545,538,558,581,599,594,592,603,569,548,547,576,534,541,572,721,862,797,729,652,673,564,598,739,542,552,581,621,877,650,603,661,673,579,582,606,518,537,624,567,587,561,615,1405,1492,596,536,540,513,524,543,548,540,546,566,637,663,565,531,524,514,530,521,531,544,525,550,617,566,540,547,524],[699,691,567,674,603,583,665,866,642,586,590,651,900,976,613,581,553,563,597,675,669,616,621,830,2744,1071,612,585,603,697,635,570,1507,677,593,658,810,660,586,583,708,1988,766,561,692,601,591,662,651,617,573,606,622,689,655,552,565,566,590,635,643,696,600,603,574,606,796,554,550,570,583,591,575,585,601,721,594,565,563,542,553,548,565,590,606,606,597,605,578,550,553,589,545,547,577,741,879,814,742,660,677,570,605,753,549,561,591,624,909,650,611,649,675,584,579,606,526,547,636,579,599,576,678,1447,1497,608,536,542,518,538,553,550,543,554,569,651,637,579,543,530,515,531,526,542,553,535,548,616,566,543,554,530],[667,679,505,650,525,497,628,496,494,473,494,543,807,870,548,537,517,523,562,620,577,528,532,734,1783,937,589,564,582,667,572,538,1355,584,547,628,730,657,581,579,684,1712,714,546,636,550,551,631,645,617,577,615,627,689,631,544,511,508,549,592,604,673,608,605,578,605,739,558,498,528,545,554,540,568,605,699,590,564,574,540,509,531,552,561,582,592,589,607,567,551,549,571,487,525,614,741,838,780,710,655,657,565,605,701,493,526,588,646,875,625,614,658,705,592,586,603,482,504,608,595,597,564,669,1323,1407,609,549,548,476,501,529,541,545,549,566,681,678,573,543,534,475,499,500,522,537,524,548,620,578,539,556,524]],"signal_valid":[[1,1,1,1,1,1,1,1,1,1,1,1,1,1,1,1,1,1,1,1,1,1,1,1,1,1,1,1,1,1,1,1,1,1,1,1,1,1,1,1,1,1,1,1,1,1,1,1,1,1,1,1,1,1,1,1,1,1,1,1,1,1,1,1,1,1,1,1,1,1,1,1,1,1,1,1,1,1,1,1,1,1,1,1,1,1,1,1,1,1,1,1,1,1,1,1,1,1,1,1,1,1,1,1,1,1,1,1,1,1,1,1,1,1,1,1,1,1,1,1,1,1,1,1,1,1,1,1,1,1,1,1,1,1,1,1,1,1,1,1,1,1,1,1,1,1,1,1,1,1,1,1],[1,1,1,1,1,1,1,1,1,1,1,1,1,1,1,1,1,1,1,1,1,1,1,1,1,1,1,1,1,1,1,1,1,1,1,1,1,1,1,1,1,1,1,1,1,1,1,1,1,1,1,1,1,1,1,1,1,1,1,1,1,1,1,1,1,1,1,1,1,1,1,1,1,1,1,1,1,1,1,1,1,1,1,1,1,1,1,1,1,1,1,1,1,1,1,1,1,1,1,1,1,1,1,1,1,1,1,1,1,1,1,1,1,1,1,1,1,1,1,1,1,1,1,1,1,1,1,1,1,1,1,1,1,1,1,1,1,1,1,1,1,1,1,1,1,1,1,1,1,1,1,1],[1,1,1,1,1,1,1,1,1,1,1,1,1,1,1,1,1,1,1,1,1,1,1,1,1,1,1,1,1,1,1,1,1,1,1,1,1,1,1,1,1,1,1,1,1,1,1,1,1,1,1,1,1,1,1,1,1,1,1,1,1,1,1,1,1,1,1,1,1,1,1,1,1,1,1,1,1,1,1,1,1,1,1,1,1,1,1,1,1,1,1,1,1,1,1,1,1,1,1,1,1,1,1,1,1,1,1,1,1,1,1,1,1,1,1,1,1,1,1,1,1,1,1,1,1,1,1,1,1,1,1,1,1,1,1,1,1,1,1,1,1,1,1,1,1,1,1,1,1,1,1,1],[1,1,1,1,1,1,1,1,1,1,1,1,1,1,1,1,1,1,1,1,1,1,1,1,1,1,1,1,1,1,1,1,1,1,1,1,1,1,1,1,1,1,1,1,1,1,1,1,1,1,1,1,1,1,1,1,1,1,1,1,1,1,1,1,1,1,1,1,1,1,1,1,1,1,1,1,1,1,1,1,1,1,1,1,1,1,1,1,1,1,1,1,1,1,1,1,1,1,1,1,1,1,1,1,1,1,1,1,1,1,1,1,1,1,1,1,1,1,1,1,1,1,1,1,1,1,1,1,1,1,1,1,1,1,1,1,1,1,1,1,1,1,1,1,1,1,1,1,1,1,1,1],[1,1,1,1,1,1,1,1,1,1,1,1,1,1,1,1,1,1,1,1,1,1,1,1,1,1,1,1,1,1,1,1,1,1,1,1,1,1,1,1,1,1,1,1,1,1,1,1,1,1,1,1,1,1,1,1,1,1,1,1,1,1,1,1,1,1,1,1,1,1,1,1,1,1,1,1,1,1,1,1,1,1,1,1,1,1,1,1,1,1,1,1,1,1,1,1,1,1,1,1,1,1,1,1,1,1,1,1,1,1,1,1,1,1,1,1,1,1,1,1,1,1,1,1,1,1,1,1,1,1,1,1,1,1,1,1,1,1,1,1,1,1,1,1,1,1,1,1,1,1,1,1],[1,1,1,1,1,1,1,1,1,1,1,1,1,1,1,1,1,1,1,1,1,1,1,1,1,1,1,1,1,1,1,1,1,1,1,1,1,1,1,1,1,1,1,1,1,1,1,1,1,1,1,1,1,1,1,1,1,1,1,1,1,1,1,1,1,1,1,1,1,1,1,1,1,1,1,1,1,1,1,1,1,1,1,1,1,1,1,1,1,1,1,1,1,1,1,1,1,1,1,1,1,1,1,1,1,1,1,1,1,1,1,1,1,1,1,1,1,1,1,1,1,1,1,1,1,1,1,1,1,1,1,1,1,1,1,1,1,1,1,1,1,1,1,1,1,1,1,1,1,1,1,1],[1,1,1,1,1,1,1,1,1,1,1,1,1,1,1,1,1,1,1,1,1,1,1,1,1,1,1,1,1,1,1,1,1,1,1,1,1,1,1,1,1,1,1,1,1,1,1,1,1,1,1,1,1,1,1,1,1,1,1,1,1,1,1,1,1,1,1,1,1,1,1,1,1,1,1,1,1,1,1,1,1,1,1,1,1,1,1,1,1,1,1,1,1,1,1,1,1,1,1,1,1,1,1,1,1,1,1,1,1,1,1,1,1,1,1,1,1,1,1,1,1,1,1,1,1,1,1,1,1,1,1,1,1,1,1,1,1,1,1,1,1,1,1,1,1,1,1,1,1,1,1,1],[1,1,1,1,1,1,1,1,1,1,1,1,1,1,1,1,1,1,1,1,1,1,1,1,1,1,1,1,1,1,1,1,1,1,1,1,1,1,1,1,1,1,1,1,1,1,1,1,1,1,1,1,1,1,1,1,1,1,1,1,1,1,1,1,1,1,1,1,1,1,1,1,1,1,1,1,1,1,1,1,1,1,1,1,1,1,1,1,1,1,1,1,1,1,1,1,1,1,1,1,1,1,1,1,1,1,1,1,1,1,1,1,1,1,1,1,1,1,1,1,1,1,1,1,1,1,1,1,1,1,1,1,1,1,1,1,1,1,1,1,1,1,1,1,1,1,1,1,1,1,1,1],[1,1,1,1,1,1,1,1,1,1,1,1,1,1,1,1,1,1,1,1,1,1,1,1,1,1,1,1,1,1,1,1,1,1,1,1,1,1,1,1,1,1,1,1,1,1,1,1,1,1,1,1,1,1,1,1,1,1,1,1,1,1,1,1,1,1,1,1,1,1,1,1,1,1,1,1,1,1,1,1,1,1,1,1,1,1,1,1,1,1,1,1,1,1,1,1,1,1,1,1,1,1,1,1,1,1,1,1,1,1,1,1,1,1,1,1,1,1,1,1,1,1,1,1,1,1,1,1,1,1,1,1,1,1,1,1,1,1,1,1,1,1,1,1,1,1,1,1,1,1,1,1],[1,1,1,1,1,1,1,1,1,1,1,1,1,1,1,1,1,1,1,1,1,1,1,1,1,1,1,1,1,1,1,1,1,1,1,1,1,1,1,1,1,1,1,1,1,1,1,1,1,1,1,1,1,1,1,1,1,1,1,1,1,1,1,1,1,1,1,1,1,1,1,1,1,1,1,1,1,1,1,1,1,1,1,1,1,1,1,1,1,1,1,1,1,1,1,1,1,1,1,1,1,1,1,1,1,1,1,1,1,1,1,1,1,1,1,1,1,1,1,1,1,1,1,1,1,1,1,1,1,1,1,1,1,1,1,1,1,1,1,1,1,1,1,1,1,1,1,1,1,1,1,1],[1,1,1,1,1,1,1,1,1,1,1,1,1,1,1,1,1,1,1,1,1,1,1,1,1,1,1,1,1,1,1,1,1,1,1,1,1,1,1,1,1,1,1,1,1,1,1,1,1,1,1,1,1,1,1,1,1,1,1,1,1,1,1,1,1,1,1,1,1,1,1,1,1,1,1,1,1,1,1,1,1,1,1,1,1,1,1,1,1,1,1,1,1,1,1,1,1,1,1,1,1,1,1,1,1,1,1,1,1,1,1,1,1,1,1,1,1,1,1,1,1,1,1,1,1,1,1,1,1,1,1,1,1,1,1,1,1,1,1,1,1,1,1,1,1,1,1,1,1,1,1,1],[1,1,1,1,1,1,1,1,1,1,1,1,1,1,1,1,1,1,1,1,1,1,1,1,1,1,1,1,1,1,1,1,1,1,1,1,1,1,1,1,1,1,1,1,1,1,1,1,1,1,1,1,1,1,1,1,1,1,1,1,1,1,1,1,1,1,1,1,1,1,1,1,1,1,1,1,1,1,1,1,1,1,1,1,1,1,1,1,1,1,1,1,1,1,1,1,1,1,1,1,1,1,1,1,1,1,1,1,1,1,1,1,1,1,1,1,1,1,1,1,1,1,1,1,1,1,1,1,1,1,1,1,1,1,1,1,1,1,1,1,1,1,1,1,1,1,1,1,1,1,1,1],[1,1,1,1,1,1,1,1,1,1,1,1,1,1,1,1,1,1,1,1,1,1,1,1,1,1,1,1,1,1,1,1,1,1,1,1,1,1,1,1,1,1,1,1,1,1,1,1,1,1,1,1,1,1,1,1,1,1,1,1,1,1,1,1,1,1,1,1,1,1,1,1,1,1,1,1,1,1,1,1,1,1,1,1,1,1,1,1,1,1,1,1,1,1,1,1,1,1,1,1,1,1,1,1,1,1,1,1,1,1,1,1,1,1,1,1,1,1,1,1,1,1,1,1,1,1,1,1,1,1,1,1,1,1,1,1,1,1,1,1,1,1,1,1,1,1,1,1,1,1,1,1],[1,1,1,1,1,1,1,1,1,1,1,1,1,1,1,1,1,1,1,1,1,1,1,1,1,1,1,1,1,1,1,1,1,1,1,1,1,1,1,1,1,1,1,1,1,1,1,1,1,1,1,1,1,1,1,1,1,1,1,1,1,1,1,1,1,1,1,1,1,1,1,1,1,1,1,1,1,1,1,1,1,1,1,1,1,1,1,1,1,1,1,1,1,1,1,1,1,1,1,1,1,1,1,1,1,1,1,1,1,1,1,1,1,1,1,1,1,1,1,1,1,1,1,1,1,1,1,1,1,1,1,1,1,1,1,1,1,1,1,1,1,1,1,1,1,1,1,1,1,1,1,1],[1,1,1,1,1,1,1,1,1,1,1,1,1,1,1,1,1,1,1,1,1,1,1,1,1,1,1,1,1,1,1,1,1,1,1,1,1,1,1,1,1,1,1,1,1,1,1,1,1,1,1,1,1,1,1,1,1,1,1,1,1,1,1,1,1,1,1,1,1,1,1,1,1,1,1,1,1,1,1,1,1,1,1,1,1,1,1,1,1,1,1,1,1,1,1,1,1,1,1,1,1,1,1,1,1,1,1,1,1,1,1,1,1,1,1,1,1,1,1,1,1,1,1,1,1,1,1,1,1,1,1,1,1,1,1,1,1,1,1,1,1,1,1,1,1,1,1,1,1,1,1,1],[1,1,1,1,1,1,1,1,1,1,1,1,1,1,1,1,1,1,1,1,1,1,1,1,1,1,1,1,1,1,1,1,1,1,1,1,1,1,1,1,1,1,1,1,1,1,1,1,1,1,1,1,1,1,1,1,1,1,1,1,1,1,1,1,1,1,1,1,1,1,1,1,1,1,1,1,1,1,1,1,1,1,1,1,1,1,1,1,1,1,1,1,1,1,1,1,1,1,1,1,1,1,1,1,1,1,1,1,1,1,1,1,1,1,1,1,1,1,1,1,1,1,1,1,1,1,1,1,1,1,1,1,1,1,1,1,1,1,1,1,1,1,1,1,1,1,1,1,1,1,1,1],[1,1,1,1,1,1,1,1,1,1,1,1,1,1,1,1,1,1,1,1,1,1,1,1,1,1,1,1,1,1,1,1,1,1,1,1,1,1,1,1,1,1,1,1,1,1,1,1,1,1,1,1,1,1,1,1,1,1,1,1,1,1,1,1,1,1,1,1,1,1,1,1,1,1,1,1,1,1,1,1,1,1,1,1,1,1,1,1,1,1,1,1,1,1,1,1,1,1,1,1,1,1,1,1,1,1,1,1,1,1,1,1,1,1,1,1,1,1,1,1,1,1,1,1,1,1,1,1,1,1,1,1,1,1,1,1,1,1,1,1,1,1,1,1,1,1,1,1,1,1,1,1],[1,1,1,1,1,1,1,1,1,1,1,1,1,1,1,1,1,1,1,1,1,1,1,1,1,1,1,1,1,1,1,1,1,1,1,1,1,1,1,1,1,1,1,1,1,1,1,1,1,1,1,1,1,1,1,1,1,1,1,1,1,1,1,1,1,1,1,1,1,1,1,1,1,1,1,1,1,1,1,1,1,1,1,1,1,1,1,1,1,1,1,1,1,1,1,1,1,1,1,1,1,1,1,1,1,1,1,1,1,1,1,1,1,1,1,1,1,1,1,1,1,1,1,1,1,1,1,1,1,1,1,1,1,1,1,1,1,1,1,1,1,1,1,1,1,1,1,1,1,1,1,1],[1,1,1,1,1,1,1,1,1,1,1,1,1,1,1,1,1,1,1,1,1,1,1,1,1,1,1,1,1,1,1,1,1,1,1,1,1,1,1,1,1,1,1,1,1,1,1,1,1,1,1,1,1,1,1,1,1,1,1,1,1,1,1,1,1,1,1,1,1,1,1,1,1,1,1,1,1,1,1,1,1,1,1,1,1,1,1,1,1,1,1,1,1,1,1,1,1,1,1,1,1,1,1,1,1,1,1,1,1,1,1,1,1,1,1,1,1,1,1,1,1,1,1,1,1,1,1,1,1,1,1,1,1,1,1,1,1,1,1,1,1,1,1,1,1,1,1,1,1,1,1,1],[1,1,1,1,1,1,1,1,1,1,1,1,1,1,1,1,1,1,1,1,1,1,1,1,1,1,1,1,1,1,1,1,1,1,1,1,1,1,1,1,1,1,1,1,1,1,1,1,1,1,1,1,1,1,1,1,1,1,1,1,1,1,1,1,1,1,1,1,1,1,1,1,1,1,1,1,1,1,1,1,1,1,1,1,1,1,1,1,1,1,1,1,1,1,1,1,1,1,1,1,1,1,1,1,1,1,1,1,1,1,1,1,1,1,1,1,1,1,1,1,1,1,1,1,1,1,1,1,1,1,1,1,1,1,1,1,1,1,1,1,1,1,1,1,1,1,1,1,1,1,1,1],[1,1,1,1,1,1,1,1,1,1,1,1,1,1,1,1,1,1,1,1,1,1,1,1,1,1,1,1,1,1,1,1,1,1,1,1,1,1,1,1,1,1,1,1,1,1,1,1,1,1,1,1,1,1,1,1,1,1,1,1,1,1,1,1,1,1,1,1,1,1,1,1,1,1,1,1,1,1,1,1,1,1,1,1,1,1,1,1,1,1,1,1,1,1,1,1,1,1,1,1,1,1,1,1,1,1,1,1,1,1,1,1,1,1,1,1,1,1,1,1,1,1,1,1,1,1,1,1,1,1,1,1,1,1,1,1,1,1,1,1,1,1,1,1,1,1,1,1,1,1,1,1],[1,1,1,1,1,1,1,1,1,1,1,1,1,1,1,1,1,1,1,1,1,1,1,1,1,1,1,1,1,1,1,1,1,1,1,1,1,1,1,1,1,1,1,1,1,1,1,1,1,1,1,1,1,1,1,1,1,1,1,1,1,1,1,1,1,1,1,1,1,1,1,1,1,1,1,1,1,1,1,1,1,1,1,1,1,1,1,1,1,1,1,1,1,1,1,1,1,1,1,1,1,1,1,1,1,1,1,1,1,1,1,1,1,1,1,1,1,1,1,1,1,1,1,1,1,1,1,1,1,1,1,1,1,1,1,1,1,1,1,1,1,1,1,1,1,1,1,1,1,1,1,1],[1,1,1,1,1,1,1,1,1,1,1,1,1,1,1,1,1,1,1,1,1,1,1,1,1,1,1,1,1,1,1,1,1,1,1,1,1,1,1,1,1,1,1,1,1,1,1,1,1,1,1,1,1,1,1,1,1,1,1,1,1,1,1,1,1,1,1,1,1,1,1,1,1,1,1,1,1,1,1,1,1,1,1,1,1,1,1,1,1,1,1,1,1,1,1,1,1,1,1,1,1,1,1,1,1,1,1,1,1,1,1,1,1,1,1,1,1,1,1,1,1,1,1,1,1,1,1,1,1,1,1,1,1,1,1,1,1,1,1,1,1,1,1,1,1,1,1,1,1,1,1,1],[1,1,1,1,1,1,1,1,1,1,1,1,1,1,1,1,1,1,1,1,1,1,1,1,1,1,1,1,1,1,1,1,1,1,1,1,1,1,1,1,1,1,1,1,1,1,1,1,1,1,1,1,1,1,1,1,1,1,1,1,1,1,1,1,1,1,1,1,1,1,1,1,1,1,1,1,1,1,1,1,1,1,1,1,1,1,1,1,1,1,1,1,1,1,1,1,1,1,1,1,1,1,1,1,1,1,1,1,1,1,1,1,1,1,1,1,1,1,1,1,1,1,1,1,1,1,1,1,1,1,1,1,1,1,1,1,1,1,1,1,1,1,1,1,1,1,1,1,1,1,1,1],[1,1,1,1,1,1,1,1,1,1,1,1,1,1,1,1,1,1,1,1,1,1,1,1,1,1,1,1,1,1,1,1,1,1,1,1,1,1,1,1,1,1,1,1,1,1,1,1,1,1,1,1,1,1,1,1,1,1,1,1,1,1,1,1,1,1,1,1,1,1,1,1,1,1,1,1,1,1,1,1,1,1,1,1,1,1,1,1,1,1,1,1,1,1,1,1,1,1,1,1,1,1,1,1,1,1,1,1,1,1,1,1,1,1,1,1,1,1,1,1,1,1,1,1,1,1,1,1,1,1,1,1,1,1,1,1,1,1,1,1,1,1,1,1,1,1,1,1,1,1,1,1],[1,1,1,1,1,1,1,1,1,1,1,1,1,1,1,1,1,1,1,1,1,1,1,1,1,1,1,1,1,1,1,1,1,1,1,1,1,1,1,1,1,1,1,1,1,1,1,1,1,1,1,1,1,1,1,1,1,1,1,1,1,1,1,1,1,1,1,1,1,1,1,1,1,1,1,1,1,1,1,1,1,1,1,1,1,1,1,1,1,1,1,1,1,1,1,1,1,1,1,1,1,1,1,1,1,1,1,1,1,1,1,1,1,1,1,1,1,1,1,1,1,1,1,1,1,1,1,1,1,1,1,1,1,1,1,1,1,1,1,1,1,1,1,1,1,1,1,1,1,1,1,1],[1,1,1,1,1,1,1,1,1,1,1,1,1,1,1,1,1,1,1,1,1,1,1,1,1,1,1,1,1,1,1,1,1,1,1,1,1,1,1,1,1,1,1,1,1,1,1,1,1,1,1,1,1,1,1,1,1,1,1,1,1,1,1,1,1,1,1,1,1,1,1,1,1,1,1,1,1,1,1,1,1,1,1,1,1,1,1,1,1,1,1,1,1,1,1,1,1,1,1,1,1,1,1,1,1,1,1,1,1,1,1,1,1,1,1,1,1,1,1,1,1,1,1,1,1,1,1,1,1,1,1,1,1,1,1,1,1,1,1,1,1,1,1,1,1,1,1,1,1,1,1,1],[1,1,1,1,1,1,1,1,1,1,1,1,1,1,1,1,1,1,1,1,1,1,1,1,1,1,1,1,1,1,1,1,1,1,1,1,1,1,1,1,1,1,1,1,1,1,1,1,1,1,1,1,1,1,1,1,1,1,1,1,1,1,1,1,1,1,1,1,1,1,1,1,1,1,1,1,1,1,1,1,1,1,1,1,1,1,1,1,1,1,1,1,1,1,1,1,1,1,1,1,1,1,1,1,1,1,1,1,1,1,1,1,1,1,1,1,1,1,1,1,1,1,1,1,1,1,1,1,1,1,1,1,1,1,1,1,1,1,1,1,1,1,1,1,1,1,1,1,1,1,1,1],[1,1,1,1,1,1,1,1,1,1,1,1,1,1,1,1,1,1,1,1,1,1,1,1,1,1,1,1,1,1,1,1,1,1,1,1,1,1,1,1,1,1,1,1,1,1,1,1,1,1,1,1,1,1,1,1,1,1,1,1,1,1,1,1,1,1,1,1,1,1,1,1,1,1,1,1,1,1,1,1,1,1,1,1,1,1,1,1,1,1,1,1,1,1,1,1,1,1,1,1,1,1,1,1,1,1,1,1,1,1,1,1,1,1,1,1,1,1,1,1,1,1,1,1,1,1,1,1,1,1,1,1,1,1,1,1,1,1,1,1,1,1,1,1,1,1,1,1,1,1,1,1],[1,1,1,1,1,1,1,1,1,1,1,1,1,1,1,1,1,1,1,1,1,1,1,1,1,1,1,1,1,1,1,1,1,1,1,1,1,1,1,1,1,1,1,1,1,1,1,1,1,1,1,1,1,1,1,1,1,1,1,1,1,1,1,1,1,1,1,1,1,1,1,1,1,1,1,1,1,1,1,1,1,1,1,1,1,1,1,1,1,1,1,1,1,1,1,1,1,1,1,1,1,1,1,1,1,1,1,1,1,1,1,1,1,1,1,1,1,1,1,1,1,1,1,1,1,1,1,1,1,1,1,1,1,1,1,1,1,1,1,1,1,1,1,1,1,1,1,1,1,1,1,1],[1,1,1,1,1,1,1,1,1,1,1,1,1,1,1,1,1,1,1,1,1,1,1,1,1,1,1,1,1,1,1,1,1,1,1,1,1,1,1,1,1,1,1,1,1,1,1,1,1,1,1,1,1,1,1,1,1,1,1,1,1,1,1,1,1,1,1,1,1,1,1,1,1,1,1,1,1,1,1,1,1,1,1,1,1,1,1,1,1,1,1,1,1,1,1,1,1,1,1,1,1,1,1,1,1,1,1,1,1,1,1,1,1,1,1,1,1,1,1,1,1,1,1,1,1,1,1,1,1,1,1,1,1,1,1,1,1,1,1,1,1,1,1,1,1,1,1,1,1,1,1,1],[1,1,1,1,1,1,1,1,1,1,1,1,1,1,1,1,1,1,1,1,1,1,1,1,1,1,1,1,1,1,1,1,1,1,1,1,1,1,1,1,1,1,1,1,1,1,1,1,1,1,1,1,1,1,1,1,1,1,1,1,1,1,1,1,1,1,1,1,1,1,1,1,1,1,1,1,1,1,1,1,1,1,1,1,1,1,1,1,1,1,1,1,1,1,1,1,1,1,1,1,1,1,1,1,1,1,1,1,1,1,1,1,1,1,1,1,1,1,1,1,1,1,1,1,1,1,1,1,1,1,1,1,1,1,1,1,1,1,1,1,1,1,1,1,1,1,1,1,1,1,1,1],[1,1,1,1,1,1,1,1,1,1,1,1,1,1,1,1,1,1,1,1,1,1,1,1,1,1,1,1,1,1,1,1,1,1,1,1,1,1,1,1,1,1,1,1,1,1,1,1,1,1,1,1,1,1,1,1,1,1,1,1,1,1,1,1,1,1,1,1,1,1,1,1,1,1,1,1,1,1,1,1,1,1,1,1,1,1,1,1,1,1,1,1,1,1,1,1,1,1,1,1,1,1,1,1,1,1,1,1,1,1,1,1,1,1,1,1,1,1,1,1,1,1,1,1,1,1,1,1,1,1,1,1,1,1,1,1,1,1,1,1,1,1,1,1,1,1,1,1,1,1,1,1],[1,1,1,1,1,1,1,1,1,1,1,1,1,1,1,1,1,1,1,1,1,1,1,1,1,1,1,1,1,1,1,1,1,1,1,1,1,1,1,1,1,1,1,1,1,1,1,1,1,1,1,1,1,1,1,1,1,1,1,1,1,1,1,1,1,1,1,1,1,1,1,1,1,1,1,1,1,1,1,1,1,1,1,1,1,1,1,1,1,1,1,1,1,1,1,1,1,1,1,1,1,1,1,1,1,1,1,1,1,1,1,1,1,1,1,1,1,1,1,1,1,1,1,1,1,1,1,1,1,1,1,1,1,1,1,1,1,1,1,1,1,1,1,1,1,1,1,1,1,1,1,1],[1,1,1,1,1,1,1,1,1,1,1,1,1,1,1,1,1,1,1,1,1,1,1,1,1,1,1,1,1,1,1,1,1,1,1,1,1,1,1,1,1,1,1,1,1,1,1,1,1,1,1,1,1,1,1,1,1,1,1,1,1,1,1,1,1,1,1,1,1,1,1,1,1,1,1,1,1,1,1,1,1,1,1,1,1,1,1,1,1,1,1,1,1,1,1,1,1,1,1,1,1,1,1,1,1,1,1,1,1,1,1,1,1,1,1,1,1,1,1,1,1,1,1,1,1,1,1,1,1,1,1,1,1,1,1,1,1,1,1,1,1,1,1,1,1,1,1,1,1,1,1,1],[1,1,1,1,1,1,1,1,1,1,1,1,1,1,1,1,1,1,1,1,1,1,1,1,1,1,1,1,1,1,1,1,1,1,1,1,1,1,1,1,1,1,1,1,1,1,1,1,1,1,1,1,1,1,1,1,1,1,1,1,1,1,1,1,1,1,1,1,1,1,1,1,1,1,1,1,1,1,1,1,1,1,1,1,1,1,1,1,1,1,1,1,1,1,1,1,1,1,1,1,1,1,1,1,1,1,1,1,1,1,1,1,1,1,1,1,1,1,1,1,1,1,1,1,1,1,1,1,1,1,1,1,1,1,1,1,1,1,1,1,1,1,1,1,1,1,1,1,1,1,1,1],[1,1,1,1,1,1,1,1,1,1,1,1,1,1,1,1,1,1,1,1,1,1,1,1,1,1,1,1,1,1,1,1,1,1,1,1,1,1,1,1,1,1,1,1,1,1,1,1,1,1,1,1,1,1,1,1,1,1,1,1,1,1,1,1,1,1,1,1,1,1,1,1,1,1,1,1,1,1,1,1,1,1,1,1,1,1,1,1,1,1,1,1,1,1,1,1,1,1,1,1,1,1,1,1,1,1,1,1,1,1,1,1,1,1,1,1,1,1,1,1,1,1,1,1,1,1,1,1,1,1,1,1,1,1,1,1,1,1,1,1,1,1,1,1,1,1,1,1,1,1,1,1],[1,1,1,1,1,1,1,1,1,1,1,1,1,1,1,1,1,1,1,1,1,1,1,1,1,1,1,1,1,1,1,1,1,1,1,1,1,1,1,1,1,1,1,1,1,1,1,1,1,1,1,1,1,1,1,1,1,1,1,1,1,1,1,1,1,1,1,1,1,1,1,1,1,1,1,1,1,1,1,1,1,1,1,1,1,1,1,1,1,1,1,1,1,1,1,1,1,1,1,1,1,1,1,1,1,1,1,1,1,1,1,1,1,1,1,1,1,1,1,1,1,1,1,1,1,1,1,1,1,1,1,1,1,1,1,1,1,1,1,1,1,1,1,1,1,1,1,1,1,1,1,1],[1,1,1,1,1,1,1,1,1,1,1,1,1,1,1,1,1,1,1,1,1,1,1,1,1,1,1,1,1,1,1,1,1,1,1,1,1,1,1,1,1,1,1,1,1,1,1,1,1,1,1,1,1,1,1,1,1,1,1,1,1,1,1,1,1,1,1,1,1,1,1,1,1,1,1,1,1,1,1,1,1,1,1,1,1,1,1,1,1,1,1,1,1,1,1,1,1,1,1,1,1,1,1,1,1,1,1,1,1,1,1,1,1,1,1,1,1,1,1,1,1,1,1,1,1,1,1,1,1,1,1,1,1,1,1,1,1,1,1,1,1,1,1,1,1,1,1,1,1,1,1,1],[1,1,1,1,1,1,1,1,1,1,1,1,1,1,1,1,1,1,1,1,1,1,1,1,1,1,1,1,1,1,1,1,1,1,1,1,1,1,1,1,1,1,1,1,1,1,1,1,1,1,1,1,1,1,1,1,1,1,1,1,1,1,1,1,1,1,1,1,1,1,1,1,1,1,1,1,1,1,1,1,1,1,1,1,1,1,1,1,1,1,1,1,1,1,1,1,1,1,1,1,1,1,1,1,1,1,1,1,1,1,1,1,1,1,1,1,1,1,1,1,1,1,1,1,1,1,1,1,1,1,1,1,1,1,1,1,1,1,1,1,1,1,1,1,1,1,1,1,1,1,1,1],[1,1,1,1,1,1,1,1,1,1,1,1,1,1,1,1,1,1,1,1,1,1,1,1,1,1,1,1,1,1,1,1,1,1,1,1,1,1,1,1,1,1,1,1,1,1,1,1,1,1,1,1,1,1,1,1,1,1,1,1,1,1,1,1,1,1,1,1,1,1,1,1,1,1,1,1,1,1,1,1,1,1,1,1,1,1,1,1,1,1,1,1,1,1,1,1,1,1,1,1,1,1,1,1,1,1,1,1,1,1,1,1,1,1,1,1,1,1,1,1,1,1,1,1,1,1,1,1,1,1,1,1,1,1,1,1,1,1,1,1,1,1,1,1,1,1,1,1,1,1,1,1],[1,1,1,1,1,1,1,1,1,1,1,1,1,1,1,1,1,1,1,1,1,1,1,1,1,1,1,1,1,1,1,1,1,1,1,1,1,1,1,1,1,1,1,1,1,1,1,1,1,1,1,1,1,1,1,1,1,1,1,1,1,1,1,1,1,1,1,1,1,1,1,1,1,1,1,1,1,1,1,1,1,1,1,1,1,1,1,1,1,1,1,1,1,1,1,1,1,1,1,1,1,1,1,1,1,1,1,1,1,1,1,1,1,1,1,1,1,1,1,1,1,1,1,1,1,1,1,1,1,1,1,1,1,1,1,1,1,1,1,1,1,1,1,1,1,1,1,1,1,1,1,1],[1,1,1,1,1,1,1,1,1,1,1,1,1,1,1,1,1,1,1,1,1,1,1,1,1,1,1,1,1,1,1,1,1,1,1,1,1,1,1,1,1,1,1,1,1,1,1,1,1,1,1,1,1,1,1,1,1,1,1,1,1,1,1,1,1,1,1,1,1,1,1,1,1,1,1,1,1,1,1,1,1,1,1,1,1,1,1,1,1,1,1,1,1,1,1,1,1,1,1,1,1,1,1,1,1,1,1,1,1,1,1,1,1,1,1,1,1,1,1,1,1,1,1,1,1,1,1,1,1,1,1,1,1,1,1,1,1,1,1,1,1,1,1,1,1,1,1,1,1,1,1,1],[1,1,1,1,1,1,1,1,1,1,1,1,1,1,1,1,1,1,1,1,1,1,1,1,1,1,1,1,1,1,1,1,1,1,1,1,1,1,1,1,1,1,1,1,1,1,1,1,1,1,1,1,1,1,1,1,1,1,1,1,1,1,1,1,1,1,1,1,1,1,1,1,1,1,1,1,1,1,1,1,1,1,1,1,1,1,1,1,1,1,1,1,1,1,1,1,1,1,1,1,1,1,1,1,1,1,1,1,1,1,1,1,1,1,1,1,1,1,1,1,1,1,1,1,1,1,1,1,1,1,1,1,1,1,1,1,1,1,1,1,1,1,1,1,1,1,1,1,1,1,1,1],[1,1,1,1,1,1,1,1,1,1,1,1,1,1,1,1,1,1,1,1,1,1,1,1,1,1,1,1,1,1,1,1,1,1,1,1,1,1,1,1,1,1,1,1,1,1,1,1,1,1,1,1,1,1,1,1,1,1,1,1,1,1,1,1,1,1,1,1,1,1,1,1,1,1,1,1,1,1,1,1,1,1,1,1,1,1,1,1,1,1,1,1,1,1,1,1,1,1,1,1,1,1,1,1,1,1,1,1,1,1,1,1,1,1,1,1,1,1,1,1,1,1,1,1,1,1,1,1,1,1,1,1,1,1,1,1,1,1,1,1,1,1,1,1,1,1,1,1,1,1,1,1],[1,1,1,1,1,1,1,1,1,1,1,1,1,1,1,1,1,1,1,1,1,1,1,1,1,1,1,1,1,1,1,1,1,1,1,1,1,1,1,1,1,1,1,1,1,1,1,1,1,1,1,1,1,1,1,1,1,1,1,1,1,1,1,1,1,1,1,1,1,1,1,1,1,1,1,1,1,1,1,1,1,1,1,1,1,1,1,1,1,1,1,1,1,1,1,1,1,1,1,1,1,1,1,1,1,1,1,1,1,1,1,1,1,1,1,1,1,1,1,1,1,1,1,1,1,1,1,1,1,1,1,1,1,1,1,1,1,1,1,1,1,1,1,1,1,1,1,1,1,1,1,1],[1,1,1,1,1,1,1,1,1,1,1,1,1,1,1,1,1,1,1,1,1,1,1,1,1,1,1,1,1,1,1,1,1,1,1,1,1,1,1,1,1,1,1,1,1,1,1,1,1,1,1,1,1,1,1,1,1,1,1,1,1,1,1,1,1,1,1,1,1,1,1,1,1,1,1,1,1,1,1,1,1,1,1,1,1,1,1,1,1,1,1,1,1,1,1,1,1,1,1,1,1,1,1,1,1,1,1,1,1,1,1,1,1,1,1,1,1,1,1,1,1,1,1,1,1,1,1,1,1,1,1,1,1,1,1,1,1,1,1,1,1,1,1,1,1,1,1,1,1,1,1,1],[1,1,1,1,1,1,1,1,1,1,1,1,1,1,1,1,1,1,1,1,1,1,1,1,1,1,1,1,1,1,1,1,1,1,1,1,1,1,1,1,1,1,1,1,1,1,1,1,1,1,1,1,1,1,1,1,1,1,1,1,1,1,1,1,1,1,1,1,1,1,1,1,1,1,1,1,1,1,1,1,1,1,1,1,1,1,1,1,1,1,1,1,1,1,1,1,1,1,1,1,1,1,1,1,1,1,1,1,1,1,1,1,1,1,1,1,1,1,1,1,1,1,1,1,1,1,1,1,1,1,1,1,1,1,1,1,1,1,1,1,1,1,1,1,1,1,1,1,1,1,1,1],[1,1,1,1,1,1,1,1,1,1,1,1,1,1,1,1,1,1,1,1,1,1,1,1,1,1,1,1,1,1,1,1,1,1,1,1,1,1,1,1,1,1,1,1,1,1,1,1,1,1,1,1,1,1,1,1,1,1,1,1,1,1,1,1,1,1,1,1,1,1,1,1,1,1,1,1,1,1,1,1,1,1,1,1,1,1,1,1,1,1,1,1,1,1,1,1,1,1,1,1,1,1,1,1,1,1,1,1,1,1,1,1,1,1,1,1,1,1,1,1,1,1,1,1,1,1,1,1,1,1,1,1,1,1,1,1,1,1,1,1,1,1,1,1,1,1,1,1,1,1,1,1],[1,1,1,1,1,1,1,1,1,1,1,1,1,1,1,1,1,1,1,1,1,1,1,1,1,1,1,1,1,1,1,1,1,1,1,1,1,1,1,1,1,1,1,1,1,1,1,1,1,1,1,1,1,1,1,1,1,1,1,1,1,1,1,1,1,1,1,1,1,1,1,1,1,1,1,1,1,1,1,1,1,1,1,1,1,1,1,1,1,1,1,1,1,1,1,1,1,1,1,1,1,1,1,1,1,1,1,1,1,1,1,1,1,1,1,1,1,1,1,1,1,1,1,1,1,1,1,1,1,1,1,1,1,1,1,1,1,1,1,1,1,1,1,1,1,1,1,1,1,1,1,1],[1,1,1,1,1,1,1,1,1,1,1,1,1,1,1,1,1,1,1,1,1,1,1,1,1,1,1,1,1,1,1,1,1,1,1,1,1,1,1,1,1,1,1,1,1,1,1,1,1,1,1,1,1,1,1,1,1,1,1,1,1,1,1,1,1,1,1,1,1,1,1,1,1,1,1,1,1,1,1,1,1,1,1,1,1,1,1,1,1,1,1,1,1,1,1,1,1,1,1,1,1,1,1,1,1,1,1,1,1,1,1,1,1,1,1,1,1,1,1,1,1,1,1,1,1,1,1,1,1,1,1,1,1,1,1,1,1,1,1,1,1,1,1,1,1,1,1,1,1,1,1,1],[1,1,1,1,1,1,1,1,1,1,1,1,1,1,1,1,1,1,1,1,1,1,1,1,1,1,1,1,1,1,1,1,1,1,1,1,1,1,1,1,1,1,1,1,1,1,1,1,1,1,1,1,1,1,1,1,1,1,1,1,1,1,1,1,1,1,1,1,1,1,1,1,1,1,1,1,1,1,1,1,1,1,1,1,1,1,1,1,1,1,1,1,1,1,1,1,1,1,1,1,1,1,1,1,1,1,1,1,1,1,1,1,1,1,1,1,1,1,1,1,1,1,1,1,1,1,1,1,1,1,1,1,1,1,1,1,1,1,1,1,1,1,1,1,1,1,1,1,1,1,1,1],[1,1,1,1,1,1,1,1,1,1,1,1,1,1,1,1,1,1,1,1,1,1,1,1,1,1,1,1,1,1,1,1,1,1,1,1,1,1,1,1,1,1,1,1,1,1,1,1,1,1,1,1,1,1,1,1,1,1,1,1,1,1,1,1,1,1,1,1,1,1,1,1,1,1,1,1,1,1,1,1,1,1,1,1,1,1,1,1,1,1,1,1,1,1,1,1,1,1,1,1,1,1,1,1,1,1,1,1,1,1,1,1,1,1,1,1,1,1,1,1,1,1,1,1,1,1,1,1,1,1,1,1,1,1,1,1,1,1,1,1,1,1,1,1,1,1,1,1,1,1,1,1],[1,1,1,1,1,1,1,1,1,1,1,1,1,1,1,1,1,1,1,1,1,1,1,1,1,1,1,1,1,1,1,1,1,1,1,1,1,1,1,1,1,1,1,1,1,1,1,1,1,1,1,1,1,1,1,1,1,1,1,1,1,1,1,1,1,1,1,1,1,1,1,1,1,1,1,1,1,1,1,1,1,1,1,1,1,1,1,1,1,1,1,1,1,1,1,1,1,1,1,1,1,1,1,1,1,1,1,1,1,1,1,1,1,1,1,1,1,1,1,1,1,1,1,1,1,1,1,1,1,1,1,1,1,1,1,1,1,1,1,1,1,1,1,1,1,1,1,1,1,1,1,1],[1,1,1,1,1,1,1,1,1,1,1,1,1,1,1,1,1,1,1,1,1,1,1,1,1,1,1,1,1,1,1,1,1,1,1,1,1,1,1,1,1,1,1,1,1,1,1,1,1,1,1,1,1,1,1,1,1,1,1,1,1,1,1,1,1,1,1,1,1,1,1,1,1,1,1,1,1,1,1,1,1,1,1,1,1,1,1,1,1,1,1,1,1,1,1,1,1,1,1,1,1,1,1,1,1,1,1,1,1,1,1,1,1,1,1,1,1,1,1,1,1,1,1,1,1,1,1,1,1,1,1,1,1,1,1,1,1,1,1,1,1,1,1,1,1,1,1,1,1,1,1,1],[1,1,1,1,1,1,1,1,1,1,1,1,1,1,1,1,1,1,1,1,1,1,1,1,1,1,1,1,1,1,1,1,1,1,1,1,1,1,1,1,1,1,1,1,1,1,1,1,1,1,1,1,1,1,1,1,1,1,1,1,1,1,1,1,1,1,1,1,1,1,1,1,1,1,1,1,1,1,1,1,1,1,1,1,1,1,1,1,1,1,1,1,1,1,1,1,1,1,1,1,1,1,1,1,1,1,1,1,1,1,1,1,1,1,1,1,1,1,1,1,1,1,1,1,1,1,1,1,1,1,1,1,1,1,1,1,1,1,1,1,1,1,1,1,1,1,1,1,1,1,1,1],[1,1,1,1,1,1,1,1,1,1,1,1,1,1,1,1,1,1,1,1,1,1,1,1,1,1,1,1,1,1,1,1,1,1,1,1,1,1,1,1,1,1,1,1,1,1,1,1,1,1,1,1,1,1,1,1,1,1,1,1,1,1,1,1,1,1,1,1,1,1,1,1,1,1,1,1,1,1,1,1,1,1,1,1,1,1,1,1,1,1,1,1,1,1,1,1,1,1,1,1,1,1,1,1,1,1,1,1,1,1,1,1,1,1,1,1,1,1,1,1,1,1,1,1,1,1,1,1,1,1,1,1,1,1,1,1,1,1,1,1,1,1,1,1,1,1,1,1,1,1,1,1],[1,1,1,1,1,1,1,1,1,1,1,1,1,1,1,1,1,1,1,1,1,1,1,1,1,1,1,1,1,1,1,1,1,1,1,1,1,1,1,1,1,1,1,1,1,1,1,1,1,1,1,1,1,1,1,1,1,1,1,1,1,1,1,1,1,1,1,1,1,1,1,1,1,1,1,1,1,1,1,1,1,1,1,1,1,1,1,1,1,1,1,1,1,1,1,1,1,1,1,1,1,1,1,1,1,1,1,1,1,1,1,1,1,1,1,1,1,1,1,1,1,1,1,1,1,1,1,1,1,1,1,1,1,1,1,1,1,1,1,1,1,1,1,1,1,1,1,1,1,1,1,1],[1,1,1,1,1,1,1,1,1,1,1,1,1,1,1,1,1,1,1,1,1,1,1,1,0,1,1,1,1,1,1,1,1,1,1,1,1,1,1,1,1,1,1,1,1,1,1,1,1,1,1,1,1,1,1,1,1,1,1,1,1,1,1,1,1,1,1,1,1,1,1,1,1,1,1,1,1,1,1,1,1,1,1,1,1,1,1,1,1,1,1,1,1,1,1,1,1,1,1,1,1,1,1,1,1,1,1,1,1,1,1,1,1,1,1,1,1,1,1,1,1,1,1,1,1,1,1,1,1,1,1,1,1,1,1,1,1,1,1,1,1,1,1,1,1,1,1,1,1,1,1,1],[1,1,1,1,1,1,1,1,1,1,1,1,1,1,1,1,1,1,1,1,1,1,1,1,0,1,1,1,1,1,1,1,1,1,1,1,1,1,1,1,1,1,1,1,1,1,1,1,1,1,1,1,1,1,1,1,1,1,1,1,1,1,1,1,1,1,1,1,1,1,1,1,1,1,1,1,1,1,1,1,1,1,1,1,1,1,1,1,1,1,1,1,1,1,1,1,1,1,1,1,1,1,1,1,1,1,1,1,1,1,1,1,1,1,1,1,1,1,1,1,1,1,1,1,1,1,1,1,1,1,1,1,1,1,1,1,1,1,1,1,1,1,1,1,1,1,1,1,1,1,1,1],[1,1,1,1,1,1,1,1,1,1,1,1,1,1,1,1,1,1,1,1,1,1,1,1,0,1,1,1,1,1,1,1,1,1,1,1,1,1,1,1,1,1,1,1,1,1,1,1,1,1,1,1,1,1,1,1,1,1,1,1,1,1,1,1,1,1,1,1,1,1,1,1,1,1,1,1,1,1,1,1,1,1,1,1,1,1,1,1,1,1,1,1,1,1,1,1,1,1,1,1,1,1,1,1,1,1,1,1,1,1,1,1,1,1,1,1,1,1,1,1,1,1,1,1,1,1,1,1,1,1,1,1,1,1,1,1,1,1,1,1,1,1,1,1,1,1,1,1,1,1,1,1],[1,1,1,1,1,1,1,1,1,1,1,1,1,1,1,1,1,1,1,1,1,1,1,1,0,1,1,1,1,1,1,1,1,1,1,1,1,1,1,1,1,1,1,1,1,1,1,1,1,1,1,1,1,1,1,1,1,1,1,1,1,1,1,1,1,1,1,1,1,1,1,1,1,1,1,1,1,1,1,1,1,1,1,1,1,1,1,1,1,1,1,1,1,1,1,1,1,1,1,1,1,1,1,1,1,1,1,1,1,1,1,1,1,1,1,1,1,1,1,1,1,1,1,1,1,1,1,1,1,1,1,1,1,1,1,1,1,1,1,1,1,1,1,1,1,1,1,1,1,1,1,1],[1,1,1,1,1,1,1,1,1,1,1,1,1,1,1,1,1,1,1,1,1,1,1,1,0,1,1,1,1,1,1,1,1,1,1,1,1,1,1,1,1,1,1,1,1,1,1,1,1,1,1,1,1,1,1,1,1,1,1,1,1,1,1,1,1,1,1,1,1,1,1,1,1,1,1,1,1,1,1,1,1,1,1,1,1,1,1,1,1,1,1,1,1,1,1,1,1,1,1,1,1,1,1,1,1,1,1,1,1,1,1,1,1,1,1,1,1,1,1,1,1,1,1,1,1,1,1,1,1,1,1,1,1,1,1,1,1,1,1,1,1,1,1,1,1,1,1,1,1,1,1,1],[1,1,1,1,1,1,1,1,1,1,1,1,1,1,1,1,1,1,1,1,1,1,1,1,0,1,1,1,1,1,1,1,1,1,1,1,1,1,1,1,1,1,1,1,1,1,1,1,1,1,1,1,1,1,1,1,1,1,1,1,1,1,1,1,1,1,1,1,1,1,1,1,1,1,1,1,1,1,1,1,1,1,1,1,1,1,1,1,1,1,1,1,1,1,1,1,1,1,1,1,1,1,1,1,1,1,1,1,1,1,1,1,1,1,1,1,1,1,1,1,1,1,1,1,1,1,1,1,1,1,1,1,1,1,1,1,1,1,1,1,1,1,1,1,1,1,1,1,1,1,1,1],[1,1,1,1,1,1,1,1,1,1,1,1,1,1,1,1,1,1,1,1,1,1,1,1,0,1,1,1,1,1,1,1,1,1,1,1,1,1,1,1,1,1,1,1,1,1,1,1,1,1,1,1,1,1,1,1,1,1,1,1,1,1,1,1,1,1,1,1,1,1,1,1,1,1,1,1,1,1,1,1,1,1,1,1,1,1,1,1,1,1,1,1,1,1,1,1,1,1,1,1,1,1,1,1,1,1,1,1,1,1,1,1,1,1,1,1,1,1,1,1,1,1,1,1,1,1,1,1,1,1,1,1,1,1,1,1,1,1,1,1,1,1,1,1,1,1,1,1,1,1,1,1],[1,1,1,1,1,1,1,1,1,1,1,1,1,1,1,1,1,1,1,1,1,1,1,1,0,1,1,1,1,1,1,1,1,1,1,1,1,1,1,1,1,1,1,1,1,1,1,1,1,1,1,1,1,1,1,1,1,1,1,1,1,1,1,1,1,1,1,1,1,1,1,1,1,1,1,1,1,1,1,1,1,1,1,1,1,1,1,1,1,1,1,1,1,1,1,1,1,1,1,1,1,1,1,1,1,1,1,1,1,1,1,1,1,1,1,1,1,1,1,1,1,1,1,1,1,1,1,1,1,1,1,1,1,1,1,1,1,1,1,1,1,1,1,1,1,1,1,1,1,1,1,1],[1,1,1,1,1,1,1,1,1,1,1,1,1,1,1,1,1,1,1,1,1,1,1,1,1,1,1,1,1,1,1,1,1,1,1,1,1,1,1,1,1,1,1,1,1,1,1,1,1,1,1,1,1,1,1,1,1,1,1,1,1,1,1,1,1,1,1,1,1,1,1,1,1,1,1,1,1,1,1,1,1,1,1,1,1,1,1,1,1,1,1,1,1,1,1,1,1,1,1,1,1,1,1,1,1,1,1,1,1,1,1,1,1,1,1,1,1,1,1,1,1,1,1,1,1,1,1,1,1,1,1,1,1,1,1,1,1,1,1,1,1,1,1,1,1,1,1,1,1,1,1,1],[1,1,1,1,1,1,1,1,1,1,1,1,1,1,1,1,1,1,1,1,1,1,1,1,1,1,1,1,1,1,1,1,1,1,1,1,1,1,1,1,1,1,1,1,1,1,1,1,1,1,1,1,1,1,1,1,1,1,1,1,1,1,1,1,1,1,1,1,1,1,1,1,1,1,1,1,1,1,1,1,1,1,1,1,1,1,1,1,1,1,1,1,1,1,1,1,1,1,1,1,1,1,1,1,1,1,1,1,1,1,1,1,1,1,1,1,1,1,1,1,1,1,1,1,1,1,1,1,1,1,1,1,1,1,1,1,1,1,1,1,1,1,1,1,1,1,1,1,1,1,1,1],[1,1,1,1,1,1,1,1,1,1,1,1,1,1,1,1,1,1,1,1,1,1,1,1,1,1,1,1,1,1,1,1,1,1,1,1,1,1,1,1,1,1,1,1,1,1,1,1,1,1,1,1,1,1,1,1,1,1,1,1,1,1,1,1,1,1,1,1,1,1,1,1,1,1,1,1,1,1,1,1,1,1,1,1,1,1,1,1,1,1,1,1,1,1,1,1,1,1,1,1,1,1,1,1,1,1,1,1,1,1,1,1,1,1,1,1,1,1,1,1,1,1,1,1,1,1,1,1,1,1,1,1,1,1,1,1,1,1,1,1,1,1,1,1,1,1,1,1,1,1,1,1],[1,1,1,1,1,1,1,1,1,1,1,1,1,1,1,1,1,1,1,1,1,1,1,1,1,1,1,1,1,1,1,1,1,1,1,1,1,1,1,1,1,1,1,1,1,1,1,1,1,1,1,1,1,1,1,1,1,1,1,1,1,1,1,1,1,1,1,1,1,1,1,1,1,1,1,1,1,1,1,1,1,1,1,1,1,1,1,1,1,1,1,1,1,1,1,1,1,1,1,1,1,1,1,1,1,1,1,1,1,1,1,1,1,1,1,1,1,1,1,1,1,1,1,1,1,1,1,1,1,1,1,1,1,1,1,1,1,1,1,1,1,1,1,1,1,1,1,1,1,1,1,1],[1,1,1,1,1,1,1,1,1,1,1,1,1,1,1,1,1,1,1,1,1,1,1,1,1,1,1,1,1,1,1,1,1,1,1,1,1,1,1,1,1,1,1,1,1,1,1,1,1,1,1,1,1,1,1,1,1,1,1,1,1,1,1,1,1,1,1,1,1,1,1,1,1,1,1,1,1,1,1,1,1,1,1,1,1,1,1,1,1,1,1,1,1,1,1,1,1,1,1,1,1,1,1,1,1,1,1,1,1,1,1,1,1,1,1,1,1,1,1,1,1,1,1,1,1,1,1,1,1,1,1,1,1,1,1,1,1,1,1,1,1,1,1,1,1,1,1,1,1,1,1,1],[1,1,1,1,1,1,1,1,1,1,1,1,1,1,1,1,1,1,1,1,1,1,1,1,0,1,1,1,1,1,1,1,1,1,1,1,1,1,1,1,1,1,1,1,1,1,1,1,1,1,1,1,1,1,1,1,1,1,1,1,1,1,1,1,1,1,1,1,1,1,1,1,1,1,1,1,1,1,1,1,1,1,1,1,1,1,1,1,1,1,1,1,1,1,1,1,1,1,1,1,1,1,1,1,1,1,1,1,1,1,1,1,1,1,1,1,1,1,1,1,1,1,1,1,1,1,1,1,1,1,1,1,1,1,1,1,1,1,1,1,1,1,1,1,1,1,1,1,1,1,1,1],[1,1,1,1,1,1,1,1,1,1,1,1,1,1,1,1,1,1,1,1,1,1,1,1,0,1,1,1,1,1,1,1,1,1,1,1,1,1,1,1,1,1,1,1,1,1,1,1,1,1,1,1,1,1,1,1,1,1,1,1,1,1,1,1,1,1,1,1,1,1,1,1,1,1,1,1,1,1,1,1,1,1,1,1,1,1,1,1,1,1,1,1,1,1,1,1,1,1,1,1,1,1,1,1,1,1,1,1,1,1,1,1,1,1,1,1,1,1,1,1,1,1,1,1,1,1,1,1,1,1,1,1,1,1,1,1,1,1,1,1,1,1,1,1,1,1,1,1,1,1,1,1],[1,1,1,1,1,1,1,1,1,1,1,1,1,1,1,1,1,1,1,1,1,1,1,1,0,1,1,1,1,1,1,1,1,1,1,1,1,1,1,1,1,1,1,1,1,1,1,1,1,1,1,1,1,1,1,1,1,1,1,1,1,1,1,1,1,1,1,1,1,1,1,1,1,1,1,1,1,1,1,1,1,1,1,1,1,1,1,1,1,1,1,1,1,1,1,1,1,1,1,1,1,1,1,1,1,1,1,1,1,1,1,1,1,1,1,1,1,1,1,1,1,1,1,1,1,1,1,1,1,1,1,1,1,1,1,1,1,1,1,1,1,1,1,1,1,1,1,1,1,1,1,1],[1,1,1,1,1,1,1,1,1,1,1,1,1,1,1,1,1,1,1,1,1,1,1,1,0,1,1,1,1,1,1,1,1,1,1,1,1,1,1,1,1,1,1,1,1,1,1,1,1,1,1,1,1,1,1,1,1,1,1,1,1,1,1,1,1,1,1,1,1,1,1,1,1,1,1,1,1,1,1,1,1,1,1,1,1,1,1,1,1,1,1,1,1,1,1,1,1,1,1,1,1,1,1,1,1,1,1,1,1,1,1,1,1,1,1,1,1,1,1,1,1,1,1,1,1,1,1,1,1,1,1,1,1,1,1,1,1,1,1,1,1,1,1,1,1,1,1,1,1,1,1,1],[1,1,1,1,1,1,1,1,1,1,1,1,1,1,1,1,1,1,1,1,1,1,1,1,0,1,1,1,1,1,1,1,1,1,1,1,1,1,1,1,1,0,1,1,1,1,1,1,1,1,1,1,1,1,1,1,1,1,1,1,1,1,1,1,1,1,1,1,1,1,1,1,1,1,1,1,1,1,1,1,1,1,1,1,1,1,1,1,1,1,1,1,1,1,1,1,1,1,1,1,1,1,1,1,1,1,1,1,1,1,1,1,1,1,1,1,1,1,1,1,1,1,1,1,1,1,1,1,1,1,1,1,1,1,1,1,1,1,1,1,1,1,1,1,1,1,1,1,1,1,1,1],[1,1,1,1,1,1,1,1,1,1,1,1,1,1,1,1,1,1,1,1,1,1,1,1,0,1,1,1,1,1,1,1,1,1,1,1,1,1,1,1,1,0,1,1,1,1,1,1,1,1,1,1,1,1,1,1,1,1,1,1,1,1,1,1,1,1,1,1,1,1,1,1,1,1,1,1,1,1,1,1,1,1,1,1,1,1,1,1,1,1,1,1,1,1,1,1,1,1,1,1,1,1,1,1,1,1,1,1,1,1,1,1,1,1,1,1,1,1,1,1,1,1,1,1,1,1,1,1,1,1,1,1,1,1,1,1,1,1,1,1,1,1,1,1,1,1,1,1,1,1,1,1],[1,1,1,1,1,1,1,1,1,1,1,1,1,1,1,1,1,1,1,1,1,1,1,1,0,1,1,1,1,1,1,1,1,1,1,1,1,1,1,1,1,0,1,1,1,1,1,1,1,1,1,1,1,1,1,1,1,1,1,1,1,1,1,1,1,1,1,1,1,1,1,1,1,1,1,1,1,1,1,1,1,1,1,1,1,1,1,1,1,1,1,1,1,1,1,1,1,1,1,1,1,1,1,1,1,1,1,1,1,1,1,1,1,1,1,1,1,1,1,1,1,1,1,1,1,1,1,1,1,1,1,1,1,1,1,1,1,1,1,1,1,1,1,1,1,1,1,1,1,1,1,1],[1,1,1,1,1,1,1,1,1,1,1,1,1,1,1,1,1,1,1,1,1,1,1,1,0,1,1,1,1,1,1,1,0,1,1,1,1,1,1,1,1,0,1,1,1,1,1,1,1,1,1,1,1,1,1,1,1,1,1,1,1,1,1,1,1,1,1,1,1,1,1,1,1,1,1,1,1,1,1,1,1,1,1,1,1,1,1,1,1,1,1,1,1,1,1,1,1,1,1,1,1,1,1,1,1,1,1,1,1,1,1,1,1,1,1,1,1,1,1,1,1,1,1,1,1,1,1,1,1,1,1,1,1,1,1,1,1,1,1,1,1,1,1,1,1,1,1,1,1,1,1,1],[1,1,1,1,1,1,1,1,1,1,1,1,1,1,1,1,1,1,1,1,1,1,1,1,0,1,1,1,1,1,1,1,0,1,1,1,1,1,1,1,1,0,1,1,1,1,1,1,1,1,1,1,1,1,1,1,1,1,1,1,1,1,1,1,1,1,1,1,1,1,1,1,1,1,1,1,1,1,1,1,1,1,1,1,1,1,1,1,1,1,1,1,1,1,1,1,1,1,1,1,1,1,1,1,1,1,1,1,1,1,1,1,1,1,1,1,1,1,1,1,1,1,1,1,1,1,1,1,1,1,1,1,1,1,1,1,1,1,1,1,1,1,1,1,1,1,1,1,1,1,1,1],[1,1,1,1,1,1,1,1,1,1,1,1,1,1,1,1,1,1,1,1,1,1,1,1,0,1,1,1,1,1,1,1,0,1,1,1,1,1,1,1,1,0,1,1,1,1,1,1,1,1,1,1,1,1,1,1,1,1,1,1,1,1,1,1,1,1,1,1,1,1,1,1,1,1,1,1,1,1,1,1,1,1,1,1,1,1,1,1,1,1,1,1,1,1,1,1,1,1,1,1,1,1,1,1,1,1,1,1,1,1,1,1,1,1,1,1,1,1,1,1,1,1,1,1,1,1,1,1,1,1,1,1,1,1,1,1,1,1,1,1,1,1,1,1,1,1,1,1,1,1,1,1],[1,1,1,1,1,1,1,1,1,1,1,1,1,1,1,1,1,1,1,1,1,1,1,1,0,1,1,1,1,1,1,1,0,1,1,1,1,1,1,1,1,0,1,1,1,1,1,1,1,1,1,1,1,1,1,1,1,1,1,1,1,1,1,1,1,1,1,1,1,1,1,1,1,1,1,1,1,1,1,1,1,1,1,1,1,1,1,1,1,1,1,1,1,1,1,1,1,1,1,1,1,1,1,1,1,1,1,1,1,1,1,1,1,1,1,1,1,1,1,1,1,1,1,1,1,1,1,1,1,1,1,1,1,1,1,1,1,1,1,1,1,1,1,1,1,1,1,1,1,1,1,1],[1,1,1,1,1,1,1,1,1,1,1,1,1,1,1,1,1,1,1,1,1,1,1,1,0,1,1,1,1,1,1,1,0,1,1,1,1,1,1,1,1,0,1,1,1,1,1,1,1,1,1,1,1,1,1,1,1,1,1,1,1,1,1,1,1,1,1,1,1,1,1,1,1,1,1,1,1,1,1,1,1,1,1,1,1,1,1,1,1,1,1,1,1,1,1,1,1,1,1,1,1,1,1,1,1,1,1,1,1,1,1,1,1,1,1,1,1,1,1,1,1,1,1,1,1,1,1,1,1,1,1,1,1,1,1,1,1,1,1,1,1,1,1,1,1,1,1,1,1,1,1,1],[1,1,1,1,1,1,1,1,1,1,1,1,1,1,1,1,1,1,1,1,1,1,1,1,0,1,1,1,1,1,1,1,0,1,1,1,1,1,1,1,1,0,1,1,1,1,1,1,1,1,1,1,1,1,1,1,1,1,1,1,1,1,1,1,1,1,1,1,1,1,1,1,1,1,1,1,1,1,1,1,1,1,1,1,1,1,1,1,1,1,1,1,1,1,1,1,1,1,1,1,1,1,1,1,1,1,1,1,1,1,1,1,1,1,1,1,1,1,1,1,1,1,1,1,1,1,1,1,1,1,1,1,1,1,1,1,1,1,1,1,1,1,1,1,1,1,1,1,1,1,1,1],[1,1,1,1,1,1,1,1,1,1,1,1,1,1,1,1,1,1,1,1,1,1,1,1,0,1,1,1,1,1,1,1,0,1,1,1,1,1,1,1,1,0,1,1,1,1,1,1,1,1,1,1,1,1,1,1,1,1,1,1,1,1,1,1,1,1,1,1,1,1,1,1,1,1,1,1,1,1,1,1,1,1,1,1,1,1,1,1,1,1,1,1,1,1,1,1,1,1,1,1,1,1,1,1,1,1,1,1,1,1,1,1,1,1,1,1,1,1,1,1,1,1,1,1,1,1,1,1,1,1,1,1,1,1,1,1,1,1,1,1,1,1,1,1,1,1,1,1,1,1,1,1],[1,1,1,1,1,1,1,1,1,1,1,1,1,1,1,1,1,1,1,1,1,1,1,1,0,1,1,1,1,1,1,1,0,1,1,1,1,1,1,1,1,0,1,1,1,1,1,1,1,1,1,1,1,1,1,1,1,1,1,1,1,1,1,1,1,1,1,1,1,1,1,1,1,1,1,1,1,1,1,1,1,1,1,1,1,1,1,1,1,1,1,1,1,1,1,1,1,1,1,1,1,1,1,1,1,1,1,1,1,1,1,1,1,1,1,1,1,1,1,1,1,1,1,1,1,1,1,1,1,1,1,1,1,1,1,1,1,1,1,1,1,1,1,1,1,1,1,1,1,1,1,1],[1,1,1,1,1,1,1,1,1,1,1,1,1,1,1,1,1,1,1,1,1,1,1,1,0,1,1,1,1,1,1,1,0,1,1,1,1,1,1,1,1,0,1,1,1,1,1,1,1,1,1,1,1,1,1,1,1,1,1,1,1,1,1,1,1,1,1,1,1,1,1,1,1,1,1,1,1,1,1,1,1,1,1,1,1,1,1,1,1,1,1,1,1,1,1,1,1,1,1,1,1,1,1,1,1,1,1,1,1,1,1,1,1,1,1,1,1,1,1,1,1,1,1,1,1,1,1,1,1,1,1,1,1,1,1,1,1,1,1,1,1,1,1,1,1,1,1,1,1,1,1,1],[1,1,1,1,1,1,1,1,1,1,1,1,1,1,1,1,1,1,1,1,1,1,1,1,0,1,1,1,1,1,1,1,0,1,1,1,1,1,1,1,1,0,1,1,1,1,1,1,1,1,1,1,1,1,1,1,1,1,1,1,1,1,1,1,1,1,1,1,1,1,1,1,1,1,1,1,1,1,1,1,1,1,1,1,1,1,1,1,1,1,1,1,1,1,1,1,1,1,1,1,1,1,1,1,1,1,1,1,1,1,1,1,1,1,1,1,1,1,1,1,1,1,1,0,0,1,1,1,1,1,1,1,1,1,1,1,1,1,1,1,1,1,1,1,1,1,1,1,1,1,1,1],[1,1,1,1,1,1,1,1,1,1,1,1,1,1,1,1,1,1,1,1,1,1,1,1,1,1,1,1,1,1,1,1,1,1,1,1,1,1,1,1,1,1,1,1,1,1,1,1,1,1,1,1,1,1,1,1,1,1,1,1,1,1,1,1,1,1,1,1,1,1,1,1,1,1,1,1,1,1,1,1,1,1,1,1,1,1,1,1,1,1,1,1,1,1,1,1,1,1,1,1,1,1,1,1,1,1,1,1,1,1,1,1,1,1,1,1,1,1,1,1,1,1,1,1,1,1,1,1,1,1,1,1,1,1,1,1,1,1,1,1,1,1,1,1,1,1,1,1,1,1,1,1],[1,1,1,1,1,1,1,1,1,1,1,1,1,1,1,1,1,1,1,1,1,1,1,1,1,1,1,1,1,1,1,1,1,1,1,1,1,1,1,1,1,1,1,1,1,1,1,1,1,1,1,1,1,1,1,1,1,1,1,1,1,1,1,1,1,1,1,1,1,1,1,1,1,1,1,1,1,1,1,1,1,1,1,1,1,1,1,1,1,1,1,1,1,1,1,1,1,1,1,1,1,1,1,1,1,1,1,1,1,1,1,1,1,1,1,1,1,1,1,1,1,1,1,1,1,1,1,1,1,1,1,1,1,1,1,1,1,1,1,1,1,1,1,1,1,1,1,1,1,1,1,1],[1,1,1,1,1,1,1,1,1,1,1,1,1,1,1,1,1,1,1,1,1,1,1,1,1,1,1,1,1,1,1,1,1,1,1,1,1,1,1,1,1,1,1,1,1,1,1,1,1,1,1,1,1,1,1,1,1,1,1,1,1,1,1,1,1,1,1,1,1,1,1,1,1,1,1,1,1,1,1,1,1,1,1,1,1,1,1,1,1,1,1,1,1,1,1,1,1,1,1,1,1,1,1,1,1,1,1,1,1,1,1,1,1,1,1,1,1,1,1,1,1,1,1,1,1,1,1,1,1,1,1,1,1,1,1,1,1,1,1,1,1,1,1,1,1,1,1,1,1,1,1,1],[1,1,1,1,1,1,1,1,1,1,1,1,1,1,1,1,1,1,1,1,1,1,1,1,0,1,1,1,1,1,1,1,1,1,1,1,1,1,1,1,1,1,1,1,1,1,1,1,1,1,1,1,1,1,1,1,1,1,1,1,1,1,1,1,1,1,1,1,1,1,1,1,1,1,1,1,1,1,1,1,1,1,1,1,1,1,1,1,1,1,1,1,1,1,1,1,1,1,1,1,1,1,1,1,1,1,1,1,1,1,1,1,1,1,1,1,1,1,1,1,1,1,1,1,1,1,1,1,1,1,1,1,1,1,1,1,1,1,1,1,1,1,1,1,1,1,1,1,1,1,1,1],[1,1,1,1,1,1,1,1,1,1,1,1,1,1,1,1,1,1,1,1,1,1,1,1,0,1,1,1,1,1,1,1,1,1,1,1,1,1,1,1,1,0,1,1,1,1,1,1,1,1,1,1,1,1,1,1,1,1,1,1,1,1,1,1,1,1,1,1,1,1,1,1,1,1,1,1,1,1,1,1,1,1,1,1,1,1,1,1,1,1,1,1,1,1,1,1,1,1,1,1,1,1,1,1,1,1,1,1,1,1,1,1,1,1,1,1,1,1,1,1,1,1,1,1,1,1,1,1,1,1,1,1,1,1,1,1,1,1,1,1,1,1,1,1,1,1,1,1,1,1,1,1],[1,1,1,1,1,1,1,1,1,1,1,1,1,1,1,1,1,1,1,1,1,1,1,1,0,1,1,1,1,1,1,1,0,1,1,1,1,1,1,1,1,0,1,1,1,1,1,1,1,1,1,1,1,1,1,1,1,1,1,1,1,1,1,1,1,1,1,1,1,1,1,1,1,1,1,1,1,1,1,1,1,1,1,1,1,1,1,1,1,1,1,1,1,1,1,1,1,1,1,1,1,1,1,1,1,1,1,1,1,1,1,1,1,1,1,1,1,1,1,1,1,1,1,1,1,1,1,1,1,1,1,1,1,1,1,1,1,1,1,1,1,1,1,1,1,1,1,1,1,1,1,1],[1,1,1,1,1,1,1,1,1,1,1,1,1,1,1,1,1,1,1,1,1,1,1,1,0,1,1,1,1,1,1,1,0,1,1,1,1,1,1,1,1,0,1,1,1,1,1,1,1,1,1,1,1,1,1,1,1,1,1,1,1,1,1,1,1,1,1,1,1,1,1,1,1,1,1,1,1,1,1,1,1,1,1,1,1,1,1,1,1,1,1,1,1,1,1,1,1,1,1,1,1,1,1,1,1,1,1,1,1,1,1,1,1,1,1,1,1,1,1,1,1,1,1,1,1,1,1,1,1,1,1,1,1,1,1,1,1,1,1,1,1,1,1,1,1,1,1,1,1,1,1,1],[1,1,1,1,1,1,1,1,1,1,1,1,1,1,1,1,1,1,1,1,1,1,1,1,0,1,1,1,1,1,1,1,0,1,1,1,1,1,1,1,1,0,1,1,1,1,1,1,1,1,1,1,1,1,1,1,1,1,1,1,1,1,1,1,1,1,1,1,1,1,1,1,1,1,1,1,1,1,1,1,1,1,1,1,1,1,1,1,1,1,1,1,1,1,1,1,1,1,1,1,1,1,1,1,1,1,1,1,1,1,1,1,1,1,1,1,1,1,1,1,1,1,1,1,0,1,1,1,1,1,1,1,1,1,1,1,1,1,1,1,1,1,1,1,1,1,1,1,1,1,1,1],[1,1,1,1,1,1,1,1,1,1,1,1,1,1,1,1,1,1,1,1,1,1,1,1,0,1,1,1,1,1,1,1,0,1,1,1,1,1,1,1,1,0,1,1,1,1,1,1,1,1,1,1,1,1,1,1,1,1,1,1,1,1,1,1,1,1,1,1,1,1,1,1,1,1,1,1,1,1,1,1,1,1,1,1,1,1,1,1,1,1,1,1,1,1,1,1,1,1,1,1,1,1,1,1,1,1,1,1,1,1,1,1,1,1,1,1,1,1,1,1,1,1,1,0,0,1,1,1,1,1,1,1,1,1,1,1,1,1,1,1,1,1,1,1,1,1,1,1,1,1,1,1],[1,1,1,1,1,1,1,1,1,1,1,1,1,1,1,1,1,1,1,1,1,1,1,1,0,1,1,1,1,1,1,1,0,1,1,1,1,1,1,1,1,0,1,1,1,1,1,1,1,1,1,1,1,1,1,1,1,1,1,1,1,1,1,1,1,1,1,1,1,1,1,1,1,1,1,1,1,1,1,1,1,1,1,1,1,1,1,1,1,1,1,1,1,1,1,1,1,1,1,1,1,1,1,1,1,1,1,1,1,1,1,1,1,1,1,1,1,1,1,1,1,1,1,0,0,1,1,1,1,1,1,1,1,1,1,1,1,1,1,1,1,1,1,1,1,1,1,1,1,1,1,1],[1,1,1,1,1,1,1,1,1,1,1,1,1,1,1,1,1,1,1,1,1,1,1,1,0,1,1,1,1,1,1,1,0,1,1,1,1,1,1,1,1,0,1,1,1,1,1,1,1,1,1,1,1,1,1,1,1,1,1,1,1,1,1,1,1,1,1,1,1,1,1,1,1,1,1,1,1,1,1,1,1,1,1,1,1,1,1,1,1,1,1,1,1,1,1,1,1,1,1,1,1,1,1,1,1,1,1,1,1,1,1,1,1,1,1,1,1,1,1,1,1,1,1,0,0,1,1,1,1,1,1,1,1,1,1,1,1,1,1,1,1,1,1,1,1,1,1,1,1,1,1,1],[1,1,1,1,1,1,1,1,1,1,1,1,1,1,1,1,1,1,1,1,1,1,1,1,0,1,1,1,1,1,1,1,0,1,1,1,1,1,1,1,1,0,1,1,1,1,1,1,1,1,1,1,1,1,1,1,1,1,1,1,1,1,1,1,1,1,1,1,1,1,1,1,1,1,1,1,1,1,1,1,1,1,1,1,1,1,1,1,1,1,1,1,1,1,1,1,1,1,1,1,1,1,1,1,1,1,1,1,1,1,1,1,1,1,1,1,1,1,1,1,1,1,1,0,0,1,1,1,1,1,1,1,1,1,1,1,1,1,1,1,1,1,1,1,1,1,1,1,1,1,1,1],[1,1,1,1,1,1,1,1,1,1,1,1,1,1,1,1,1,1,1,1,1,1,1,1,0,1,1,1,1,1,1,1,0,1,1,1,1,1,1,1,1,0,1,1,1,1,1,1,1,1,1,1,1,1,1,1,1,1,1,1,1,1,1,1,1,1,1,1,1,1,1,1,1,1,1,1,1,1,1,1,1,1,1,1,1,1,1,1,1,1,1,1,1,1,1,1,1,1,1,1,1,1,1,1,1,1,1,1,1,1,1,1,1,1,1,1,1,1,1,1,1,1,1,0,0,1,1,1,1,1,1,1,1,1,1,1,1,1,1,1,1,1,1,1,1,1,1,1,1,1,1,1],[1,1,1,1,1,1,1,1,1,1,1,1,1,1,1,1,1,1,1,1,1,1,1,1,0,1,1,1,1,1,1,1,0,1,1,1,1,1,1,1,1,0,1,1,1,1,1,1,1,1,1,1,1,1,1,1,1,1,1,1,1,1,1,1,1,1,1,1,1,1,1,1,1,1,1,1,1,1,1,1,1,1,1,1,1,1,1,1,1,1,1,1,1,1,1,1,1,1,1,1,1,1,1,1,1,1,1,1,1,1,1,1,1,1,1,1,1,1,1,1,1,1,1,0,0,1,1,1,1,1,1,1,1,1,1,1,1,1,1,1,1,1,1,1,1,1,1,1,1,1,1,1],[1,1,1,1,1,1,1,1,1,1,1,1,1,1,1,1,1,1,1,1,1,1,1,1,0,1,1,1,1,1,1,1,0,1,1,1,1,1,1,1,1,0,1,1,1,1,1,1,1,1,1,1,1,1,1,1,1,1,1,1,1,1,1,1,1,1,1,1,1,1,1,1,1,1,1,1,1,1,1,1,1,1,1,1,1,1,1,1,1,1,1,1,1,1,1,1,1,1,1,1,1,1,1,1,1,1,1,1,1,1,1,1,1,1,1,1,1,1,1,1,1,1,1,0,0,1,1,1,1,1,1,1,1,1,1,1,1,1,1,1,1,1,1,1,1,1,1,1,1,1,1,1],[1,1,1,1,1,1,1,1,1,1,1,1,1,1,1,1,1,1,1,1,1,1,1,1,0,1,1,1,1,1,1,1,0,1,1,1,1,1,1,1,1,0,1,1,1,1,1,1,1,1,1,1,1,1,1,1,1,1,1,1,1,1,1,1,1,1,1,1,1,1,1,1,1,1,1,1,1,1,1,1,1,1,1,1,1,1,1,1,1,1,1,1,1,1,1,1,1,1,1,1,1,1,1,1,1,1,1,1,1,1,1,1,1,1,1,1,1,1,1,1,1,1,1,0,0,1,1,1,1,1,1,1,1,1,1,1,1,1,1,1,1,1,1,1,1,1,1,1,1,1,1,1],[1,1,1,1,1,1,1,1,1,1,1,1,1,1,1,1,1,1,1,1,1,1,1,1,0,1,1,1,1,1,1,1,0,1,1,1,1,1,1,1,1,0,1,1,1,1,1,1,1,1,1,1,1,1,1,1,1,1,1,1,1,1,1,1,1,1,1,1,1,1,1,1,1,1,1,1,1,1,1,1,1,1,1,1,1,1,1,1,1,1,1,1,1,1,1,1,1,1,1,1,1,1,1,1,1,1,1,1,1,1,1,1,1,1,1,1,1,1,1,1,1,1,1,0,0,1,1,1,1,1,1,1,1,1,1,1,1,1,1,1,1,1,1,1,1,1,1,1,1,1,1,1],[1,1,1,1,1,1,1,1,1,1,1,1,1,1,1,1,1,1,1,1,1,1,1,1,0,1,1,1,1,1,1,1,0,1,1,1,1,1,1,1,1,0,1,1,1,1,1,1,1,1,1,1,1,1,1,1,1,1,1,1,1,1,1,1,1,1,1,1,1,1,1,1,1,1,1,1,1,1,1,1,1,1,1,1,1,1,1,1,1,1,1,1,1,1,1,1,1,1,1,1,1,1,1,1,1,1,1,1,1,1,1,1,1,1,1,1,1,1,1,1,1,1,1,0,0,1,1,1,1,1,1,1,1,1,1,1,1,1,1,1,1,1,1,1,1,1,1,1,1,1,1,1],[1,1,1,1,1,1,1,1,1,1,1,1,1,1,1,1,1,1,1,1,1,1,1,1,0,1,1,1,1,1,1,1,0,1,1,1,1,1,1,1,1,0,1,1,1,1,1,1,1,1,1,1,1,1,1,1,1,1,1,1,1,1,1,1,1,1,1,1,1,1,1,1,1,1,1,1,1,1,1,1,1,1,1,1,1,1,1,1,1,1,1,1,1,1,1,1,1,1,1,1,1,1,1,1,1,1,1,1,1,1,1,1,1,1,1,1,1,1,1,1,1,1,1,0,0,1,1,1,1,1,1,1,1,1,1,1,1,1,1,1,1,1,1,1,1,1,1,1,1,1,1,1],[1,1,1,1,1,1,1,1,1,1,1,1,1,1,1,1,1,1,1,1,1,1,1,1,0,1,1,1,1,1,1,1,0,1,1,1,1,1,1,1,1,0,1,1,1,1,1,1,1,1,1,1,1,1,1,1,1,1,1,1,1,1,1,1,1,1,1,1,1,1,1,1,1,1,1,1,1,1,1,1,1,1,1,1,1,1,1,1,1,1,1,1,1,1,1,1,1,1,1,1,1,1,1,1,1,1,1,1,1,1,1,1,1,1,1,1,1,1,1,1,1,1,1,0,0,1,1,1,1,1,1,1,1,1,1,1,1,1,1,1,1,1,1,1,1,1,1,1,1,1,1,1],[1,1,1,1,1,1,1,1,1,1,1,1,1,1,1,1,1,1,1,1,1,1,1,1,0,1,1,1,1,1,1,1,0,1,1,1,1,1,1,1,1,0,1,1,1,1,1,1,1,1,1,1,1,1,1,1,1,1,1,1,1,1,1,1,1,1,1,1,1,1,1,1,1,1,1,1,1,1,1,1,1,1,1,1,1,1,1,1,1,1,1,1,1,1,1,1,1,1,1,1,1,1,1,1,1,1,1,1,1,1,1,1,1,1,1,1,1,1,1,1,1,1,1,0,0,1,1,1,1,1,1,1,1,1,1,1,1,1,1,1,1,1,1,1,1,1,1,1,1,1,1,1],[1,1,1,1,1,1,1,1,1,1,1,1,1,1,1,1,1,1,1,1,1,1,1,1,0,1,1,1,1,1,1,1,0,1,1,1,1,1,1,1,1,0,1,1,1,1,1,1,1,1,1,1,1,1,1,1,1,1,1,1,1,1,1,1,1,1,1,1,1,1,1,1,1,1,1,1,1,1,1,1,1,1,1,1,1,1,1,1,1,1,1,1,1,1,1,1,1,1,1,1,1,1,1,1,1,1,1,1,0,1,1,1,1,1,1,1,1,1,1,1,1,1,1,0,0,1,1,1,1,1,1,1,1,1,1,1,1,1,1,1,1,1,1,1,1,1,1,1,1,1,1,1]],"background_valid":[[1,1,1,1,1,1,1,1,1,1,1,1,1,1,1,1,1,1,1,1,1,1,1,1,1,1,1,1,1,1,1,1,1,1,1,1,1,1,1,1,1,1,1,1,1,1,1,1,1,1,1,1,1,1,1,1,1,1,1,1,1,1,1,1,1,1,1,1,1,1,1,1,1,1,1,1,1,1,1,1,1,1,1,1,1,1,1,1,1,1,1,1,1,1,1,1,1,1,1,1,1,1,1,1,1,1,1,1,1,1,1,1,1,1,1,1,1,1,1,1,1,1,1,1,1,1,1,1,1,1,1,1,1,1,1,1,1,1,1,1,1,1,1,1,1,1,1,1,1,1,1,1],[1,1,1,1,1,1,1,1,1,1,1,1,1,1,1,1,1,1,1,1,1,1,1,1,1,1,1,1,1,1,1,1,1,1,1,1,1,1,1,1,1,1,1,1,1,1,1,1,1,1,1,1,1,1,1,1,1,1,1,1,1,1,1,1,1,1,1,1,1,1,1,1,1,1,1,1,1,1,1,1,1,1,1,1,1,1,1,1,1,1,1,1,1,1,1,1,1,1,1,1,1,1,1,1,1,1,1,1,1,1,1,1,1,1,1,1,1,1,1,1,1,1,1,1,1,1,1,1,1,1,1,1,1,1,1,1,1,1,1,1,1,1,1,1,1,1,1,1,1,1,1,1],[1,1,1,1,1,1,1,1,1,1,1,1,1,1,1,1,1,1,1,1,1,1,1,1,1,1,1,1,1,1,1,1,1,1,1,1,1,1,1,1,1,1,1,1,1,1,1,1,1,1,1,1,1,1,1,1,1,1,1,1,1,1,1,1,1,1,1,1,1,1,1,1,1,1,1,1,1,1,1,1,1,1,1,1,1,1,1,1,1,1,1,1,1,1,1,1,1,1,1,1,1,1,1,1,1,1,1,1,1,1,1,1,1,1,1,1,1,1,1,1,1,1,1,1,1,1,1,1,1,1,1,1,1,1,1,1,1,1,1,1,1,1,1,1,1,1,1,1,1,1,1,1],[1,1,1,1,1,1,1,1,1,1,1,1,1,1,1,1,1,1,1,1,1,1,1,1,1,1,1,1,1,1,1,1,1,1,1,1,1,1,1,1,1,1,1,1,1,1,1,1,1,1,1,1,1,1,1,1,1,1,1,1,1,1,1,1,1,1,1,1,1,1,1,1,1,1,1,1,1,1,1,1,1,1,1,1,1,1,1,1,1,1,1,1,1,1,1,1,1,1,1,1,1,1,1,1,1,1,1,1,1,1,1,1,1,1,1,1,1,1,1,1,1,1,1,1,1,1,1,1,1,1,1,1,1,1,1,1,1,1,1,1,1,1,1,1,1,1,1,1,1,1,1,1],[1,1,1,1,1,1,1,1,1,1,1,1,1,1,1,1,1,1,1,1,1,1,1,1,1,1,1,1,1,1,1,1,1,1,1,1,1,1,1,1,1,1,1,1,1,1,1,1,1,1,1,1,1,1,1,1,1,1,1,1,1,1,1,1,1,1,1,1,1,1,1,1,1,1,1,1,1,1,1,1,1,1,1,1,1,1,1,1,1,1,1,1,1,1,1,1,1,1,1,1,1,1,1,1,1,1,1,1,1,1,1,1,1,1,1,1,1,1,1,1,1,1,1,1,1,1,1,1,1,1,1,1,1,1,1,1,1,1,1,1,1,1,1,1,1,1,1,1,1,1,1,1],[1,1,1,1,1,1,1,1,1,1,1,1,1,1,1,1,1,1,1,1,1,1,1,1,1,1,1,1,1,1,1,1,1,1,1,1,1,1,1,1,1,1,1,1,1,1,1,1,1,1,1,1,1,1,1,1,1,1,1,1,1,1,1,1,1,1,1,1,1,1,1,1,1,1,1,1,1,1,1,1,1,1,1,1,1,1,1,1,1,1,1,1,1,1,1,1,1,1,1,1,1,1,1,1,1,1,1,1,1,1,1,1,1,1,1,1,1,1,1,1,1,1,1,1,1,1,1,1,1,1,1,1,1,1,1,1,1,1,1,1,1,1,1,1,1,1,1,1,1,1,1,1],[1,1,1,1,1,1,1,1,1,1,1,1,1,1,1,1,1,1,1,1,1,1,1,1,1,1,1,1,1,1,1,1,1,1,1,1,1,1,1,1,1,1,1,1,1,1,1,1,1,1,1,1,1,1,1,1,1,1,1,1,1,1,1,1,1,1,1,1,1,1,1,1,1,1,1,1,1,1,1,1,1,1,1,1,1,1,1,1,1,1,1,1,1,1,1,1,1,1,1,1,1,1,1,1,1,1,1,1,1,1,1,1,1,1,1,1,1,1,1,1,1,1,1,1,1,1,1,1,1,1,1,1,1,1,1,1,1,1,1,1,1,1,1,1,1,1,1,1,1,1,1,1],[1,1,1,1,1,1,1,1,1,1,1,1,1,1,1,1,1,1,1,1,1,1,1,1,1,1,1,1,1,1,1,1,1,1,1,1,1,1,1,1,1,1,1,1,1,1,1,1,1,1,1,1,1,1,1,1,1,1,1,1,1,1,1,1,1,1,1,1,1,1,1,1,1,1,1,1,1,1,1,1,1,1,1,1,1,1,1,1,1,1,1,1,1,1,1,1,1,1,1,1,1,1,1,1,1,1,1,1,1,1,1,1,1,1,1,1,1,1,1,1,1,1,1,1,1,1,1,1,1,1,1,1,1,1,1,1,1,1,1,1,1,1,1,1,1,1,1,1,1,1,1,1],[1,1,1,1,1,1,1,1,1,1,1,1,1,1,1,1,1,1,1,1,1,1,1,1,1,1,1,1,1,1,1,1,1,1,1,1,1,1,1,1,1,1,1,1,1,1,1,1,1,1,1,1,1,1,1,1,1,1,1,1,1,1,1,1,1,1,1,1,1,1,1,1,1,1,1,1,1,1,1,1,1,1,1,1,1,1,1,1,1,1,1,1,1,1,1,1,1,1,1,1,1,1,1,1,1,1,1,1,1,1,1,1,1,1,1,1,1,1,1,1,1,1,1,1,1,1,1,1,1,1,1,1,1,1,1,1,1,1,1,1,1,1,1,1,1,1,1,1,1,1,1,1],[1,1,1,1,1,1,1,1,1,1,1,1,1,1,1,1,1,1,1,1,1,1,1,1,1,1,1,1,1,1,1,1,1,1,1,1,1,1,1,1,1,1,1,1,1,1,1,1,1,1,1,1,1,1,1,1,1,1,1,1,1,1,1,1,1,1,1,1,1,1,1,1,1,1,1,1,1,1,1,1,1,1,1,1,1,1,1,1,1,1,1,1,1,1,1,1,1,1,1,1,1,1,1,1,1,1,1,1,1,1,1,1,1,1,1,1,1,1,1,1,1,1,1,1,1,1,1,1,1,1,1,1,1,1,1,1,1,1,1,1,1,1,1,1,1,1,1,1,1,1,1,1],[1,1,1,1,1,1,1,1,1,1,1,1,1,1,1,1,1,1,1,1,1,1,1,1,1,1,1,1,1,1,1,1,1,1,1,1,1,1,1,1,1,1,1,1,1,1,1,1,1,1,1,1,1,1,1,1,1,1,1,1,1,1,1,1,1,1,1,1,1,1,1,1,1,1,1,1,1,1,1,1,1,1,1,1,1,1,1,1,1,1,1,1,1,1,1,1,1,1,1,1,1,1,1,1,1,1,1,1,1,1,1,1,1,1,1,1,1,1,1,1,1,1,1,1,1,1,1,1,1,1,1,1,1,1,1,1,1,1,1,1,1,1,1,1,1,1,1,1,1,1,1,1],[1,1,1,1,1,1,1,1,1,1,1,1,1,1,1,1,1,1,1,1,1,1,1,1,1,1,1,1,1,1,1,1,1,1,1,1,1,1,1,1,1,1,1,1,1,1,1,1,1,1,1,1,1,1,1,1,1,1,1,1,1,1,1,1,1,1,1,1,1,1,1,1,1,1,1,1,1,1,1,1,1,1,1,1,1,1,1,1,1,1,1,1,1,1,1,1,1,1,1,1,1,1,1,1,1,1,1,1,1,1,1,1,1,1,1,1,1,1,1,1,1,1,1,1,1,1,1,1,1,1,1,1,1,1,1,1,1,1,1,1,1,1,1,1,1,1,1,1,1,1,1,1],[1,1,1,1,1,1,1,1,1,1,1,1,1,1,1,1,1,1,1,1,1,1,1,1,1,1,1,1,1,1,1,1,1,1,1,1,1,1,1,1,1,1,1,1,1,1,1,1,1,1,1,1,1,1,1,1,1,1,1,1,1,1,1,1,1,1,1,1,1,1,1,1,1,1,1,1,1,1,1,1,1,1,1,1,1,1,1,1,1,1,1,1,1,1,1,1,1,1,1,1,1,1,1,1,1,1,1,1,1,1,1,1,1,1,1,1,1,1,1,1,1,1,1,1,1,1,1,1,1,1,1,1,1,1,1,1,1,1,1,1,1,1,1,1,1,1,1,1,1,1,1,1],[1,1,1,1,1,1,1,1,1,1,1,1,1,1,1,1,1,1,1,1,1,1,1,1,1,1,1,1,1,1,1,1,1,1,1,1,1,1,1,1,1,1,1,1,1,1,1,1,1,1,1,1,1,1,1,1,1,1,1,1,1,1,1,1,1,1,1,1,1,1,1,1,1,1,1,1,1,1,1,1,1,1,1,1,1,1,1,1,1,1,1,1,1,1,1,1,1,1,1,1,1,1,1,1,1,1,1,1,1,1,1,1,1,1,1,1,1,1,1,1,1,1,1,1,1,1,1,1,1,1,1,1,1,1,1,1,1,1,1,1,1,1,1,1,1,1,1,1,1,1,1,1],[1,1,1,1,1,1,1,1,1,1,1,1,1,1,1,1,1,1,1,1,1,1,1,1,1,1,1,1,1,1,1,1,1,1,1,1,1,1,1,1,1,1,1,1,1,1,1,1,1,1,1,1,1,1,1,1,1,1,1,1,1,1,1,1,1,1,1,1,1,1,1,1,1,1,1,1,1,1,1,1,1,1,1,1,1,1,1,1,1,1,1,1,1,1,1,1,1,1,1,1,1,1,1,1,1,1,1,1,1,1,1,1,1,1,1,1,1,1,1,1,1,1,1,1,1,1,1,1,1,1,1,1,1,1,1,1,1,1,1,1,1,1,1,1,1,1,1,1,1,1,1,1],[1,1,1,1,1,1,1,1,1,1,1,1,1,1,1,1,1,1,1,1,1,1,1,1,1,1,1,1,1,1,1,1,1,1,1,1,1,1,1,1,1,1,1,1,1,1,1,1,1,1,1,1,1,1,1,1,1,1,1,1,1,1,1,1,1,1,1,1,1,1,1,1,1,1,1,1,1,1,1,1,1,1,1,1,1,1,1,1,1,1,1,1,1,1,1,1,1,1,1,1,1,1,1,1,1,1,1,1,1,1,1,1,1,1,1,1,1,1,1,1,1,1,1,1,1,1,1,1,1,1,1,1,1,1,1,1,1,1,1,1,1,1,1,1,1,1,1,1,1,1,1,1],[1,1,1,1,1,1,1,1,1,1,1,1,1,1,1,1,1,1,1,1,1,1,1,1,1,1,1,1,1,1,1,1,1,1,1,1,1,1,1,1,1,1,1,1,1,1,1,1,1,1,1,1,1,1,1,1,1,1,1,1,1,1,1,1,1,1,1,1,1,1,1,1,1,1,1,1,1,1,1,1,1,1,1,1,1,1,1,1,1,1,1,1,1,1,1,1,1,1,1,1,1,1,1,1,1,1,1,1,1,1,1,1,1,1,1,1,1,1,1,1,1,1,1,1,1,1,1,1,1,1,1,1,1,1,1,1,1,1,1,1,1,1,1,1,1,1,1,1,1,1,1,1],[1,1,1,1,1,1,1,1,1,1,1,1,1,1,1,1,1,1,1,1,1,1,1,1,1,1,1,1,1,1,1,1,1,1,1,1,1,1,1,1,1,1,1,1,1,1,1,1,1,1,1,1,1,1,1,1,1,1,1,1,1,1,1,1,1,1,1,1,1,1,1,1,1,1,1,1,1,1,1,1,1,1,1,1,1,1,1,1,1,1,1,1,1,1,1,1,1,1,1,1,1,1,1,1,1,1,1,1,1,1,1,1,1,1,1,1,1,1,1,1,1,1,1,1,1,1,1,1,1,1,1,1,1,1,1,1,1,1,1,1,1,1,1,1,1,1,1,1,1,1,1,1],[1,1,1,1,1,1,1,1,1,1,1,1,1,1,1,1,1,1,1,1,1,1,1,1,1,1,1,1,1,1,1,1,1,1,1,1,1,1,1,1,1,1,1,1,1,1,1,1,1,1,1,1,1,1,1,1,1,1,1,1,1,1,1,1,1,1,1,1,1,1,1,1,1,1,1,1,1,1,1,1,1,1,1,1,1,1,1,1,1,1,1,1,1,1,1,1,1,1,1,1,1,1,1,1,1,1,1,1,1,1,1,1,1,1,1,1,1,1,1,1,1,1,1,1,1,1,1,1,1,1,1,1,1,1,1,1,1,1,1,1,1,1,1,1,1,1,1,1,1,1,1,1],[1,1,1,1,1,1,1,1,1,1,1,1,1,1,1,1,1,1,1,1,1,1,1,1,1,1,1,1,1,1,1,1,1,1,1,1,1,1,1,1,1,1,1,1,1,1,1,1,1,1,1,1,1,1,1,1,1,1,1,1,1,1,1,1,1,1,1,1,1,1,1,1,1,1,1,1,1,1,1,1,1,1,1,1,1,1,1,1,1,1,1,1,1,1,1,1,1,1,1,1,1,1,1,1,1,1,1,1,1,1,1,1,1,1,1,1,1,1,1,1,1,1,1,1,1,1,1,1,1,1,1,1,1,1,1,1,1,1,1,1,1,1,1,1,1,1,1,1,1,1,1,1],[1,1,1,1,1,1,1,1,1,1,1,1,1,1,1,1,1,1,1,1,1,1,1,1,1,1,1,1,1,1,1,1,1,1,1,1,1,1,1,1,1,1,1,1,1,1,1,1,1,1,1,1,1,1,1,1,1,1,1,1,1,1,1,1,1,1,1,1,1,1,1,1,1,1,1,1,1,1,1,1,1,1,1,1,1,1,1,1,1,1,1,1,1,1,1,1,1,1,1,1,1,1,1,1,1,1,1,1,1,1,1,1,1,1,1,1,1,1,1,1,1,1,1,1,1,1,1,1,1,1,1,1,1,1,1,1,1,1,1,1,1,1,1,1,1,1,1,1,1,1,1,1],[1,1,1,1,1,1,1,1,1,1,1,1,1,1,1,1,1,1,1,1,1,1,1,1,1,1,1,1,1,1,1,1,1,1,1,1,1,1,1,1,1,1,1,1,1,1,1,1,1,1,1,1,1,1,1,1,1,1,1,1,1,1,1,1,1,1,1,1,1,1,1,1,1,1,1,1,1,1,1,1,1,1,1,1,1,1,1,1,1,1,1,1,1,1,1,1,1,1,1,1,1,1,1,1,1,1,1,1,1,1,1,1,1,1,1,1,1,1,1,1,1,1,1,1,1,1,1,1,1,1,1,1,1,1,1,1,1,1,1,1,1,1,1,1,1,1,1,1,1,1,1,1],[1,1,1,1,1,1,1,1,1,1,1,1,1,1,1,1,1,1,1,1,1,1,1,1,1,1,1,1,1,1,1,1,1,1,1,1,1,1,1,1,1,1,1,1,1,1,1,1,1,1,1,1,1,1,1,1,1,1,1,1,1,1,1,1,1,1,1,1,1,1,1,1,1,1,1,1,1,1,1,1,1,1,1,1,1,1,1,1,1,1,1,1,1,1,1,1,1,1,1,1,1,1,1,1,1,1,1,1,1,1,1,1,1,1,1,1,1,1,1,1,1,1,1,1,1,1,1,1,1,1,1,1,1,1,1,1,1,1,1,1,1,1,1,1,1,1,1,1,1,1,1,1],[1,1,1,1,1,1,1,1,1,1,1,1,1,1,1,1,1,1,1,1,1,1,1,1,1,1,1,1,1,1,1,1,1,1,1,1,1,1,1,1,1,1,1,1,1,1,1,1,1,1,1,1,1,1,1,1,1,1,1,1,1,1,1,1,1,1,1,1,1,1,1,1,1,1,1,1,1,1,1,1,1,1,1,1,1,1,1,1,1,1,1,1,1,1,1,1,1,1,1,1,1,1,1,1,1,1,1,1,1,1,1,1,1,1,1,1,1,1,1,1,1,1,1,1,1,1,1,1,1,1,1,1,1,1,1,1,1,1,1,1,1,1,1,1,1,1,1,1,1,1,1,1],[1,1,1,1,1,1,1,1,1,1,1,1,1,1,1,1,1,1,1,1,1,1,1,1,1,1,1,1,1,1,1,1,1,1,1,1,1,1,1,1,1,1,1,1,1,1,1,1,1,1,1,1,1,1,1,1,1,1,1,1,1,1,1,1,1,1,1,1,1,1,1,1,1,1,1,1,1,1,1,1,1,1,1,1,1,1,1,1,1,1,1,1,1,1,1,1,1,1,1,1,1,1,1,1,1,1,1,1,1,1,1,1,1,1,1,1,1,1,1,1,1,1,1,1,1,1,1,1,1,1,1,1,1,1,1,1,1,1,1,1,1,1,1,1,1,1,1,1,1,1,1,1],[1,1,1,1,1,1,1,1,1,1,1,1,1,1,1,1,1,1,1,1,1,1,1,1,1,1,1,1,1,1,1,1,1,1,1,1,1,1,1,1,1,1,1,1,1,1,1,1,1,1,1,1,1,1,1,1,1,1,1,1,1,1,1,1,1,1,1,1,1,1,1,1,1,1,1,1,1,1,1,1,1,1,1,1,1,1,1,1,1,1,1,1,1,1,1,1,1,1,1,1,1,1,1,1,1,1,1,1,1,1,1,1,1,1,1,1,1,1,1,1,1,1,1,1,1,1,1,1,1,1,1,1,1,1,1,1,1,1,1,1,1,1,1,1,1,1,1,1,1,1,1,1],[1,1,1,1,1,1,1,1,1,1,1,1,1,1,1,1,1,1,1,1,1,1,1,1,1,1,1,1,1,1,1,1,1,1,1,1,1,1,1,1,1,1,1,1,1,1,1,1,1,1,1,1,1,1,1,1,1,1,1,1,1,1,1,1,1,1,1,1,1,1,1,1,1,1,1,1,1,1,1,1,1,1,1,1,1,1,1,1,1,1,1,1,1,1,1,1,1,1,1,1,1,1,1,1,1,1,1,1,1,1,1,1,1,1,1,1,1,1,1,1,1,1,1,1,1,1,1,1,1,1,1,1,1,1,1,1,1,1,1,1,1,1,1,1,1,1,1,1,1,1,1,1],[1,1,1,1,1,1,1,1,1,1,1,1,1,1,1,1,1,1,1,1,1,1,1,1,1,1,1,1,1,1,1,1,1,1,1,1,1,1,1,1,1,1,1,1,1,1,1,1,1,1,1,1,1,1,1,1,1,1,1,1,1,1,1,1,1,1,1,1,1,1,1,1,1,1,1,1,1,1,1,1,1,1,1,1,1,1,1,1,1,1,1,1,1,1,1,1,1,1,1,1,1,1,1,1,1,1,1,1,1,1,1,1,1,1,1,1,1,1,1,1,1,1,1,1,1,1,1,1,1,1,1,1,1,1,1,1,1,1,1,1,1,1,1,1,1,1,1,1,1,1,1,1],[1,1,1,1,1,1,1,1,1,1,1,1,1,1,1,1,1,1,1,1,1,1,1,1,1,1,1,1,1,1,1,1,1,1,1,1,1,1,1,1,1,1,1,1,1,1,1,1,1,1,1,1,1,1,1,1,1,1,1,1,1,1,1,1,1,1,1,1,1,1,1,1,1,1,1,1,1,1,1,1,1,1,1,1,1,1,1,1,1,1,1,1,1,1,1,1,1,1,1,1,1,1,1,1,1,1,1,1,1,1,1,1,1,1,1,1,1,1,1,1,1,1,1,1,1,1,1,1,1,1,1,1,1,1,1,1,1,1,1,1,1,1,1,1,1,1,1,1,1,1,1,1],[1,1,1,1,1,1,1,1,1,1,1,1,1,1,1,1,1,1,1,1,1,1,1,1,1,1,1,1,1,1,1,1,1,1,1,1,1,1,1,1,1,1,1,1,1,1,1,1,1,1,1,1,1,1,1,1,1,1,1,1,1,1,1,1,1,1,1,1,1,1,1,1,1,1,1,1,1,1,1,1,1,1,1,1,1,1,1,1,1,1,1,1,1,1,1,1,1,1,1,1,1,1,1,1,1,1,1,1,1,1,1,1,1,1,1,1,1,1,1,1,1,1,1,1,1,1,1,1,1,1,1,1,1,1,1,1,1,1,1,1,1,1,1,1,1,1,1,1,1,1,1,1],[1,1,1,1,1,1,1,1,1,1,1,1,1,1,1,1,1,1,1,1,1,1,1,1,1,1,1,1,1,1,1,1,1,1,1,1,1,1,1,1,1,1,1,1,1,1,1,1,1,1,1,1,1,1,1,1,1,1,1,1,1,1,1,1,1,1,1,1,1,1,1,1,1,1,1,1,1,1,1,1,1,1,1,1,1,1,1,1,1,1,1,1,1,1,1,1,1,1,1,1,1,1,1,1,1,1,1,1,1,1,1,1,1,1,1,1,1,1,1,1,1,1,1,1,1,1,1,1,1,1,1,1,1,1,1,1,1,1,1,1,1,1,1,1,1,1,1,1,1,1,1,1],[1,1,1,1,1,1,1,1,1,1,1,1,1,1,1,1,1,1,1,1,1,1,1,1,1,1,1,1,1,1,1,1,1,1,1,1,1,1,1,1,1,1,1,1,1,1,1,1,1,1,1,1,1,1,1,1,1,1,1,1,1,1,1,1,1,1,1,1,1,1,1,1,1,1,1,1,1,1,1,1,1,1,1,1,1,1,1,1,1,1,1,1,1,1,1,1,1,1,1,1,1,1,1,1,1,1,1,1,1,1,1,1,1,1,1,1,1,1,1,1,1,1,1,1,1,1,1,1,1,1,1,1,1,1,1,1,1,1,1,1,1,1,1,1,1,1,1,1,1,1,1,1],[1,1,1,1,1,1,1,1,1,1,1,1,1,1,1,1,1,1,1,1,1,1,1,1,1,1,1,1,1,1,1,1,1,1,1,1,1,1,1,1,1,1,1,1,1,1,1,1,1,1,1,1,1,1,1,1,1,1,1,1,1,1,1,1,1,1,1,1,1,1,1,1,1,1,1,1,1,1,1,1,1,1,1,1,1,1,1,1,1,1,1,1,1,1,1,1,1,1,1,1,1,1,1,1,1,1,1,1,1,1,1,1,1,1,1,1,1,1,1,1,1,1,1,1,1,1,1,1,1,1,1,1,1,1,1,1,1,1,1,1,1,1,1,1,1,1,1,1,1,1,1,1],[1,1,1,1,1,1,1,1,1,1,1,1,1,1,1,1,1,1,1,1,1,1,1,1,1,1,1,1,1,1,1,1,1,1,1,1,1,1,1,1,1,1,1,1,1,1,1,1,1,1,1,1,1,1,1,1,1,1,1,1,1,1,1,1,1,1,1,1,1,1,1,1,1,1,1,1,1,1,1,1,1,1,1,1,1,1,1,1,1,1,1,1,1,1,1,1,1,1,1,1,1,1,1,1,1,1,1,1,1,1,1,1,1,1,1,1,1,1,1,1,1,1,1,1,1,1,1,1,1,1,1,1,1,1,1,1,1,1,1,1,1,1,1,1,1,1,1,1,1,1,1,1],[1,1,1,1,1,1,1,1,1,1,1,1,1,1,1,1,1,1,1,1,1,1,1,1,1,1,1,1,1,1,1,1,1,1,1,1,1,1,1,1,1,1,1,1,1,1,1,1,1,1,1,1,1,1,1,1,1,1,1,1,1,1,1,1,1,1,1,1,1,1,1,1,1,1,1,1,1,1,1,1,1,1,1,1,1,1,1,1,1,1,1,1,1,1,1,1,1,1,1,1,1,1,1,1,1,1,1,1,1,1,1,1,1,1,1,1,1,1,1,1,1,1,1,1,1,1,1,1,1,1,1,1,1,1,1,1,1,1,1,1,1,1,1,1,1,1,1,1,1,1,1,1],[1,1,1,1,1,1,1,1,1,1,1,1,1,1,1,1,1,1,1,1,1,1,1,1,1,1,1,1,1,1,1,1,1,1,1,1,1,1,1,1,1,1,1,1,1,1,1,1,1,1,1,1,1,1,1,1,1,1,1,1,1,1,1,1,1,1,1,1,1,1,1,1,1,1,1,1,1,1,1,1,1,1,1,1,1,1,1,1,1,1,1,1,1,1,1,1,1,1,1,1,1,1,1,1,1,1,1,1,1,1,1,1,1,1,1,1,1,1,1,1,1,1,1,1,1,1,1,1,1,1,1,1,1,1,1,1,1,1,1,1,1,1,1,1,1,1,1,1,1,1,1,1],[1,1,1,1,1,1,1,1,1,1,1,1,1,1,1,1,1,1,1,1,1,1,1,1,1,1,1,1,1,1,1,1,1,1,1,1,1,1,1,1,1,1,1,1,1,1,1,1,1,1,1,1,1,1,1,1,1,1,1,1,1,1,1,1,1,1,1,1,1,1,1,1,1,1,1,1,1,1,1,1,1,1,1,1,1,1,1,1,1,1,1,1,1,1,1,1,1,1,1,1,1,1,1,1,1,1,1,1,1,1,1,1,1,1,1,1,1,1,1,1,1,1,1,1,1,1,1,1,1,1,1,1,1,1,1,1,1,1,1,1,1,1,1,1,1,1,1,1,1,1,1,1],[1,1,1,1,1,1,1,1,1,1,1,1,1,1,1,1,1,1,1,1,1,1,1,1,1,1,1,1,1,1,1,1,1,1,1,1,1,1,1,1,1,1,1,1,1,1,1,1,1,1,1,1,1,1,1,1,1,1,1,1,1,1,1,1,1,1,1,1,1,1,1,1,1,1,1,1,1,1,1,1,1,1,1,1,1,1,1,1,1,1,1,1,1,1,1,1,1,1,1,1,1,1,1,1,1,1,1,1,1,1,1,1,1,1,1,1,1,1,1,1,1,1,1,1,1,1,1,1,1,1,1,1,1,1,1,1,1,1,1,1,1,1,1,1,1,1,1,1,1,1,1,1],[1,1,1,1,1,1,1,1,1,1,1,1,1,1,1,1,1,1,1,1,1,1,1,1,1,1,1,1,1,1,1,1,1,1,1,1,1,1,1,1,1,1,1,1,1,1,1,1,1,1,1,1,1,1,1,1,1,1,1,1,1,1,1,1,1,1,1,1,1,1,1,1,1,1,1,1,1,1,1,1,1,1,1,1,1,1,1,1,1,1,1,1,1,1,1,1,1,1,1,1,1,1,1,1,1,1,1,1,1,1,1,1,1,1,1,1,1,1,1,1,1,1,1,1,1,1,1,1,1,1,1,1,1,1,1,1,1,1,1,1,1,1,1,1,1,1,1,1,1,1,1,1],[1,1,1,1,1,1,1,1,1,1,1,1,1,1,1,1,1,1,1,1,1,1,1,1,1,1,1,1,1,1,1,1,1,1,1,1,1,1,1,1,1,1,1,1,1,1,1,1,1,1,1,1,1,1,1,1,1,1,1,1,1,1,1,1,1,1,1,1,1,1,1,1,1,1,1,1,1,1,1,1,1,1,1,1,1,1,1,1,1,1,1,1,1,1,1,1,1,1,1,1,1,1,1,1,1,1,1,1,1,1,1,1,1,1,1,1,1,1,1,1,1,1,1,1,1,1,1,1,1,1,1,1,1,1,1,1,1,1,1,1,1,1,1,1,1,1,1,1,1,1,1,1],[1,1,1,1,1,1,1,1,1,1,1,1,1,1,1,1,1,1,1,1,1,1,1,1,1,1,1,1,1,1,1,1,1,1,1,1,1,1,1,1,1,1,1,1,1,1,1,1,1,1,1,1,1,1,1,1,1,1,1,1,1,1,1,1,1,1,1,1,1,1,1,1,1,1,1,1,1,1,1,1,1,1,1,1,1,1,1,1,1,1,1,1,1,1,1,1,1,1,1,1,1,1,1,1,1,1,1,1,1,1,1,1,1,1,1,1,1,1,1,1,1,1,1,1,1,1,1,1,1,1,1,1,1,1,1,1,1,1,1,1,1,1,1,1,1,1,1,1,1,1,1,1],[1,1,1,1,1,1,1,1,1,1,1,1,1,1,1,1,1,1,1,1,1,1,1,1,1,1,1,1,1,1,1,1,1,1,1,1,1,1,1,1,1,1,1,1,1,1,1,1,1,1,1,1,1,1,1,1,1,1,1,1,1,1,1,1,1,1,1,1,1,1,1,1,1,1,1,1,1,1,1,1,1,1,1,1,1,1,1,1,1,1,1,1,1,1,1,1,1,1,1,1,1,1,1,1,1,1,1,1,1,1,1,1,1,1,1,1,1,1,1,1,1,1,1,1,1,1,1,1,1,1,1,1,1,1,1,1,1,1,1,1,1,1,1,1,1,1,1,1,1,1,1,1],[1,1,1,1,1,1,1,1,1,1,1,1,1,1,1,1,1,1,1,1,1,1,1,1,1,1,1,1,1,1,1,1,1,1,1,1,1,1,1,1,1,1,1,1,1,1,1,1,1,1,1,1,1,1,1,1,1,1,1,1,1,1,1,1,1,1,1,1,1,1,1,1,1,1,1,1,1,1,1,1,1,1,1,1,1,1,1,1,1,1,1,1,1,1,1,1,1,1,1,1,1,1,1,1,1,1,1,1,1,1,1,1,1,1,1,1,1,1,1,1,1,1,1,1,1,1,1,1,1,1,1,1,1,1,1,1,1,1,1,1,1,1,1,1,1,1,1,1,1,1,1,1],[1,1,1,1,1,1,1,1,1,1,1,1,1,1,1,1,1,1,1,1,1,1,1,1,1,1,1,1,1,1,1,1,1,1,1,1,1,1,1,1,1,1,1,1,1,1,1,1,1,1,1,1,1,1,1,1,1,1,1,1,1,1,1,1,1,1,1,1,1,1,1,1,1,1,1,1,1,1,1,1,1,1,1,1,1,1,1,1,1,1,1,1,1,1,1,1,1,1,1,1,1,1,1,1,1,1,1,1,1,1,1,1,1,1,1,1,1,1,1,1,1,1,1,1,1,1,1,1,1,1,1,1,1,1,1,1,1,1,1,1,1,1,1,1,1,1,1,1,1,1,1,1],[1,1,1,1,1,1,1,1,1,1,1,1,1,1,1,1,1,1,1,1,1,1,1,1,1,1,1,1,1,1,1,1,1,1,1,1,1,1,1,1,1,1,1,1,1,1,1,1,1,1,1,1,1,1,1,1,1,1,1,1,1,1,1,1,1,1,1,1,1,1,1,1,1,1,1,1,1,1,1,1,1,1,1,1,1,1,1,1,1,1,1,1,1,1,1,1,1,1,1,1,1,1,1,1,1,1,1,1,1,1,1,1,1,1,1,1,1,1,1,1,1,1,1,1,1,1,1,1,1,1,1,1,1,1,1,1,1,1,1,1,1,1,1,1,1,1,1,1,1,1,1,1],[1,1,1,1,1,1,1,1,1,1,1,1,1,1,1,1,1,1,1,1,1,1,1,1,1,1,1,1,1,1,1,1,1,1,1,1,1,1,1,1,1,1,1,1,1,1,1,1,1,1,1,1,1,1,1,1,1,1,1,1,1,1,1,1,1,1,1,1,1,1,1,1,1,1,1,1,1,1,1,1,1,1,1,1,1,1,1,1,1,1,1,1,1,1,1,1,1,1,1,1,1,1,1,1,1,1,1,1,1,1,1,1,1,1,1,1,1,1,1,1,1,1,1,1,1,1,1,1,1,1,1,1,1,1,1,1,1,1,1,1,1,1,1,1,1,1,1,1,1,1,1,1],[1,1,1,1,1,1,1,1,1,1,1,1,1,1,1,1,1,1,1,1,1,1,1,1,1,1,1,1,1,1,1,1,1,1,1,1,1,1,1,1,1,1,1,1,1,1,1,1,1,1,1,1,1,1,1,1,1,1,1,1,1,1,1,1,1,1,1,1,1,1,1,1,1,1,1,1,1,1,1,1,1,1,1,1,1,1,1,1,1,1,1,1,1,1,1,1,1,1,1,1,1,1,1,1,1,1,1,1,1,1,1,1,1,1,1,1,1,1,1,1,1,1,1,1,1,1,1,1,1,1,1,1,1,1,1,1,1,1,1,1,1,1,1,1,1,1,1,1,1,1,1,1],[1,1,1,1,1,1,1,1,1,1,1,1,1,1,1,1,1,1,1,1,1,1,1,1,1,1,1,1,1,1,1,1,1,1,1,1,1,1,1,1,1,1,1,1,1,1,1,1,1,1,1,1,1,1,1,1,1,1,1,1,1,1,1,1,1,1,1,1,1,1,1,1,1,1,1,1,1,1,1,1,1,1,1,1,1,1,1,1,1,1,1,1,1,1,1,1,1,1,1,1,1,1,1,1,1,1,1,1,1,1,1,1,1,1,1,1,1,1,1,1,1,1,1,1,1,1,1,1,1,1,1,1,1,1,1,1,1,1,1,1,1,1,1,1,1,1,1,1,1,1,1,1],[1,1,1,1,1,1,1,1,1,1,1,1,1,1,1,1,1,1,1,1,1,1,1,1,1,1,1,1,1,1,1,1,1,1,1,1,1,1,1,1,1,1,1,1,1,1,1,1,1,1,1,1,1,1,1,1,1,1,1,1,1,1,1,1,1,1,1,1,1,1,1,1,1,1,1,1,1,1,1,1,1,1,1,1,1,1,1,1,1,1,1,1,1,1,1,1,1,1,1,1,1,1,1,1,1,1,1,1,1,1,1,1,1,1,1,1,1,1,1,1,1,1,1,1,1,1,1,1,1,1,1,1,1,1,1,1,1,1,1,1,1,1,1,1,1,1,1,1,1,1,1,1],[1,1,1,1,1,1,1,1,1,1,1,1,1,1,1,1,1,1,1,1,1,1,1,1,1,1,1,1,1,1,1,1,1,1,1,1,1,1,1,1,1,1,1,1,1,1,1,1,1,1,1,1,1,1,1,1,1,1,1,1,1,1,1,1,1,1,1,1,1,1,1,1,1,1,1,1,1,1,1,1,1,1,1,1,1,1,1,1,1,1,1,1,1,1,1,1,1,1,1,1,1,1,1,1,1,1,1,1,1,1,1,1,1,1,1,1,1,1,1,1,1,1,1,1,1,1,1,1,1,1,1,1,1,1,1,1,1,1,1,1,1,1,1,1,1,1,1,1,1,1,1,1],[1,1,1,1,1,1,1,1,1,1,1,1,1,1,1,1,1,1,1,1,1,1,1,1,1,1,1,1,1,1,1,1,1,1,1,1,1,1,1,1,1,1,1,1,1,1,1,1,1,1,1,1,1,1,1,1,1,1,1,1,1,1,1,1,1,1,1,1,1,1,1,1,1,1,1,1,1,1,1,1,1,1,1,1,1,1,1,1,1,1,1,1,1,1,1,1,1,1,1,1,1,1,1,1,1,1,1,1,1,1,1,1,1,1,1,1,1,1,1,1,1,1,1,1,1,1,1,1,1,1,1,1,1,1,1,1,1,1,1,1,1,1,1,1,1,1,1,1,1,1,1,1],[1,1,1,1,1,1,1,1,1,1,1,1,1,1,1,1,1,1,1,1,1,1,1,1,1,1,1,1,1,1,1,1,1,1,1,1,1,1,1,1,1,1,1,1,1,1,1,1,1,1,1,1,1,1,1,1,1,1,1,1,1,1,1,1,1,1,1,1,1,1,1,1,1,1,1,1,1,1,1,1,1,1,1,1,1,1,1,1,1,1,1,1,1,1,1,1,1,1,1,1,1,1,1,1,1,1,1,1,1,1,1,1,1,1,1,1,1,1,1,1,1,1,1,1,1,1,1,1,1,1,1,1,1,1,1,1,1,1,1,1,1,1,1,1,1,1,1,1,1,1,1,1],[1,1,1,1,1,1,1,1,1,1,1,1,1,1,1,1,1,1,1,1,1,1,1,1,1,1,1,1,1,1,1,1,1,1,1,1,1,1,1,1,1,1,1,1,1,1,1,1,1,1,1,1,1,1,1,1,1,1,1,1,1,1,1,1,1,1,1,1,1,1,1,1,1,1,1,1,1,1,1,1,1,1,1,1,1,1,1,1,1,1,1,1,1,1,1,1,1,1,1,1,1,1,1,1,1,1,1,1,1,1,1,1,1,1,1,1,1,1,1,1,1,1,1,1,1,1,1,1,1,1,1,1,1,1,1,1,1,1,1,1,1,1,1,1,1,1,1,1,1,1,1,1],[1,1,1,1,1,1,1,1,1,1,1,1,1,1,1,1,1,1,1,1,1,1,1,1,1,1,1,1,1,1,1,1,1,1,1,1,1,1,1,1,1,1,1,1,1,1,1,1,1,1,1,1,1,1,1,1,1,1,1,1,1,1,1,1,1,1,1,1,1,1,1,1,1,1,1,1,1,1,1,1,1,1,1,1,1,1,1,1,1,1,1,1,1,1,1,1,1,1,1,1,1,1,1,1,1,1,1,1,1,1,1,1,1,1,1,1,1,1,1,1,1,1,1,1,1,1,1,1,1,1,1,1,1,1,1,1,1,1,1,1,1,1,1,1,1,1,1,1,1,1,1,1],[1,1,1,1,1,1,1,1,1,1,1,1,1,1,1,1,1,1,1,1,1,1,1,1,1,1,1,1,1,1,1,1,1,1,1,1,1,1,1,1,1,1,1,1,1,1,1,1,1,1,1,1,1,1,1,1,1,1,1,1,1,1,1,1,1,1,1,1,1,1,1,1,1,1,1,1,1,1,1,1,1,1,1,1,1,1,1,1,1,1,1,1,1,1,1,1,1,1,1,1,1,1,1,1,1,1,1,1,1,1,1,1,1,1,1,1,1,1,1,1,1,1,1,1,1,1,1,1,1,1,1,1,1,1,1,1,1,1,1,1,1,1,1,1,1,1,1,1,1,1,1,1],[1,1,1,1,1,1,1,1,1,1,1,1,1,1,1,1,1,1,1,1,1,1,1,1,1,1,1,1,1,1,1,1,1,1,1,1,1,1,1,1,1,1,1,1,1,1,1,1,1,1,1,1,1,1,1,1,1,1,1,1,1,1,1,1,1,1,1,1,1,1,1,1,1,1,1,1,1,1,1,1,1,1,1,1,1,1,1,1,1,1,1,1,1,1,1,1,1,1,1,1,1,1,1,1,1,1,1,1,1,1,1,1,1,1,1,1,1,1,1,1,1,1,1,1,1,1,1,1,1,1,1,1,1,1,1,1,1,1,1,1,1,1,1,1,1,1,1,1,1,1,1,1],[1,1,1,1,1,1,1,1,1,1,1,1,1,1,1,1,1,1,1,1,1,1,1,1,1,1,1,1,1,1,1,1,1,1,1,1,1,1,1,1,1,1,1,1,1,1,1,1,1,1,1,1,1,1,1,1,1,1,1,1,1,1,1,1,1,1,1,1,1,1,1,1,1,1,1,1,1,1,1,1,1,1,1,1,1,1,1,1,1,1,1,1,1,1,1,1,1,1,1,1,1,1,1,1,1,1,1,1,1,1,1,1,1,1,1,1,1,1,1,1,1,1,1,1,1,1,1,1,1,1,1,1,1,1,1,1,1,1,1,1,1,1,1,1,1,1,1,1,1,1,1,1],[1,1,1,1,1,1,1,1,1,1,1,1,1,1,1,1,1,1,1,1,1,1,1,1,1,1,1,1,1,1,1,1,1,1,1,1,1,1,1,1,1,1,1,1,1,1,1,1,1,1,1,1,1,1,1,1,1,1,1,1,1,1,1,1,1,1,1,1,1,1,1,1,1,1,1,1,1,1,1,1,1,1,1,1,1,1,1,1,1,1,1,1,1,1,1,1,1,1,1,1,1,1,1,1,1,1,1,1,1,1,1,1,1,1,1,1,1,1,1,1,1,1,1,1,1,1,1,1,1,1,1,1,1,1,1,1,1,1,1,1,1,1,1,1,1,1,1,1,1,1,1,1],[1,1,1,1,1,1,1,1,1,1,1,1,1,1,1,1,1,1,1,1,1,1,1,1,1,1,1,1,1,1,1,1,1,1,1,1,1,1,1,1,1,1,1,1,1,1,1,1,1,1,1,1,1,1,1,1,1,1,1,1,1,1,1,1,1,1,1,1,1,1,1,1,1,1,1,1,1,1,1,1,1,1,1,1,1,1,1,1,1,1,1,1,1,1,1,1,1,1,1,1,1,1,1,1,1,1,1,1,1,1,1,1,1,1,1,1,1,1,1,1,1,1,1,1,1,1,1,1,1,1,1,1,1,1,1,1,1,1,1,1,1,1,1,1,1,1,1,1,1,1,1,1],[1,1,1,1,1,1,1,1,1,1,1,1,1,1,1,1,1,1,1,1,1,1,1,1,1,1,1,1,1,1,1,1,1,1,1,1,1,1,1,1,1,1,1,1,1,1,1,1,1,1,1,1,1,1,1,1,1,1,1,1,1,1,1,1,1,1,1,1,1,1,1,1,1,1,1,1,1,1,1,1,1,1,1,1,1,1,1,1,1,1,1,1,1,1,1,1,1,1,1,1,1,1,1,1,1,1,1,1,1,1,1,1,1,1,1,1,1,1,1,1,1,1,1,1,1,1,1,1,1,1,1,1,1,1,1,1,1,1,1,1,1,1,1,1,1,1,1,1,1,1,1,1],[1,1,1,1,1,1,1,1,1,1,1,1,1,1,1,1,1,1,1,1,1,1,1,1,1,1,1,1,1,1,1,1,1,1,1,1,1,1,1,1,1,1,1,1,1,1,1,1,1,1,1,1,1,1,1,1,1,1,1,1,1,1,1,1,1,1,1,1,1,1,1,1,1,1,1,1,1,1,1,1,1,1,1,1,1,1,1,1,1,1,1,1,1,1,1,1,1,1,1,1,1,1,1,1,1,1,1,1,1,1,1,1,1,1,1,1,1,1,1,1,1,1,1,1,1,1,1,1,1,1,1,1,1,1,1,1,1,1,1,1,1,1,1,1,1,1,1,1,1,1,1,1],[1,1,1,1,1,1,1,1,1,1,1,1,1,1,1,1,1,1,1,1,1,1,1,1,1,1,1,1,1,1,1,1,1,1,1,1,1,1,1,1,1,1,1,1,1,1,1,1,1,1,1,1,1,1,1,1,1,1,1,1,1,1,1,1,1,1,1,1,1,1,1,1,1,1,1,1,1,1,1,1,1,1,1,1,1,1,1,1,1,1,1,1,1,1,1,1,1,1,1,1,1,1,1,1,1,1,1,1,1,1,1,1,1,1,1,1,1,1,1,1,1,1,1,1,1,1,1,1,1,1,1,1,1,1,1,1,1,1,1,1,1,1,1,1,1,1,1,1,1,1,1,1],[1,1,1,1,1,1,1,1,1,1,1,1,1,1,1,1,1,1,1,1,1,1,1,1,1,1,1,1,1,1,1,1,1,1,1,1,1,1,1,1,1,1,1,1,1,1,1,1,1,1,1,1,1,1,1,1,1,1,1,1,1,1,1,1,1,1,1,1,1,1,1,1,1,1,1,1,1,1,1,1,1,1,1,1,1,1,1,1,1,1,1,1,1,1,1,1,1,1,1,1,1,1,1,1,1,1,1,1,1,1,1,1,1,1,1,1,1,1,1,1,1,1,1,1,1,1,1,1,1,1,1,1,1,1,1,1,1,1,1,1,1,1,1,1,1,1,1,1,1,1,1,1],[1,1,1,1,1,1,1,1,1,1,1,1,1,1,1,1,1,1,1,1,1,1,1,1,1,1,1,1,1,1,1,1,1,1,1,1,1,1,1,1,1,1,1,1,1,1,1,1,1,1,1,1,1,1,1,1,1,1,1,1,1,1,1,1,1,1,1,1,1,1,1,1,1,1,1,1,1,1,1,1,1,1,1,1,1,1,1,1,1,1,1,1,1,1,1,1,1,1,1,1,1,1,1,1,1,1,1,1,1,1,1,1,1,1,1,1,1,1,1,1,1,1,1,1,1,1,1,1,1,1,1,1,1,1,1,1,1,1,1,1,1,1,1,1,1,1,1,1,1,1,1,1],[1,1,1,1,1,1,1,1,1,1,1,1,1,1,1,1,1,1,1,1,1,1,1,1,1,1,1,1,1,1,1,1,1,1,1,1,1,1,1,1,1,1,1,1,1,1,1,1,1,1,1,1,1,1,1,1,1,1,1,1,1,1,1,1,1,1,1,1,1,1,1,1,1,1,1,1,1,1,1,1,1,1,1,1,1,1,1,1,1,1,1,1,1,1,1,1,1,1,1,1,1,1,1,1,1,1,1,1,1,1,1,1,1,1,1,1,1,1,1,1,1,1,1,1,1,1,1,1,1,1,1,1,1,1,1,1,1,1,1,1,1,1,1,1,1,1,1,1,1,1,1,1],[1,1,1,1,1,1,1,1,1,1,1,1,1,1,1,1,1,1,1,1,1,1,1,1,1,1,1,1,1,1,1,1,1,1,1,1,1,1,1,1,1,1,1,1,1,1,1,1,1,1,1,1,1,1,1,1,1,1,1,1,1,1,1,1,1,1,1,1,1,1,1,1,1,1,1,1,1,1,1,1,1,1,1,1,1,1,1,1,1,1,1,1,1,1,1,1,1,1,1,1,1,1,1,1,1,1,1,1,1,1,1,1,1,1,1,1,1,1,1,1,1,1,1,1,1,1,1,1,1,1,1,1,1,1,1,1,1,1,1,1,1,1,1,1,1,1,1,1,1,1,1,1],[1,1,1,1,1,1,1,1,1,1,1,1,1,1,1,1,1,1,1,1,1,1,1,1,1,1,1,1,1,1,1,1,1,1,1,1,1,1,1,1,1,1,1,1,1,1,1,1,1,1,1,1,1,1,1,1,1,1,1,1,1,1,1,1,1,1,1,1,1,1,1,1,1,1,1,1,1,1,1,1,1,1,1,1,1,1,1,1,1,1,1,1,1,1,1,1,1,1,1,1,1,1,1,1,1,1,1,1,1,1,1,1,1,1,1,1,1,1,1,1,1,1,1,1,1,1,1,1,1,1,1,1,1,1,1,1,1,1,1,1,1,1,1,1,1,1,1,1,1,1,1,1],[1,1,1,1,1,1,1,1,1,1,1,1,1,1,1,1,1,1,1,1,1,1,1,1,1,1,1,1,1,1,1,1,1,1,1,1,1,1,1,1,1,1,1,1,1,1,1,1,1,1,1,1,1,1,1,1,1,1,1,1,1,1,1,1,1,1,1,1,1,1,1,1,1,1,1,1,1,1,1,1,1,1,1,1,1,1,1,1,1,1,1,1,1,1,1,1,1,1,1,1,1,1,1,1,1,1,1,1,1,1,1,1,1,1,1,1,1,1,1,1,1,1,1,1,1,1,1,1,1,1,1,1,1,1,1,1,1,1,1,1,1,1,1,1,1,1,1,1,1,1,1,1],[1,1,1,1,1,1,1,1,1,1,1,1,1,1,1,1,1,1,1,1,1,1,1,1,1,1,1,1,1,1,1,1,1,1,1,1,1,1,1,1,1,1,1,1,1,1,1,1,1,1,1,1,1,1,1,1,1,1,1,1,1,1,1,1,1,1,1,1,1,1,1,1,1,1,1,1,1,1,1,1,1,1,1,1,1,1,1,1,1,1,1,1,1,1,1,1,1,1,1,1,1,1,1,1,1,1,1,1,1,1,1,1,1,1,1,1,1,1,1,1,1,1,1,1,1,1,1,1,1,1,1,1,1,1,1,1,1,1,1,1,1,1,1,1,1,1,1,1,1,1,1,1],[1,1,1,1,1,1,1,1,1,1,1,1,1,1,1,1,1,1,1,1,1,1,1,1,1,1,1,1,1,1,1,1,1,1,1,1,1,1,1,1,1,1,1,1,1,1,1,1,1,1,1,1,1,1,1,1,1,1,1,1,1,1,1,1,1,1,1,1,1,1,1,1,1,1,1,1,1,1,1,1,1,1,1,1,1,1,1,1,1,1,1,1,1,1,1,1,1,1,1,1,1,1,1,1,1,1,1,1,1,1,1,1,1,1,1,1,1,1,1,1,1,1,1,1,1,1,1,1,1,1,1,1,1,1,1,1,1,1,1,1,1,1,1,1,1,1,1,1,1,1,1,1],[1,1,1,1,1,1,1,1,1,1,1,1,1,1,1,1,1,1,1,1,1,1,1,1,1,1,1,1,1,1,1,1,1,1,1,1,1,1,1,1,1,1,1,1,1,1,1,1,1,1,1,1,1,1,1,1,1,1,1,1,1,1,1,1,1,1,1,1,1,1,1,1,1,1,1,1,1,1,1,1,1,1,1,1,1,1,1,1,1,1,1,1,1,1,1,1,1,1,1,1,1,1,1,1,1,1,1,1,1,1,1,1,1,1,1,1,1,1,1,1,1,1,1,1,1,1,1,1,1,1,1,1,1,1,1,1,1,1,1,1,1,1,1,1,1,1,1,1,1,1,1,1],[1,1,1,1,1,1,1,1,1,1,1,1,1,1,1,1,1,1,1,1,1,1,1,1,1,1,1,1,1,1,1,1,1,1,1,1,1,1,1,1,1,1,1,1,1,1,1,1,1,1,1,1,1,1,1,1,1,1,1,1,1,1,1,1,1,1,1,1,1,1,1,1,1,1,1,1,1,1,1,1,1,1,1,1,1,1,1,1,1,1,1,1,1,1,1,1,1,1,1,1,1,1,1,1,1,1,1,1,1,1,1,1,1,1,1,1,1,1,1,1,1,1,1,1,1,1,1,1,1,1,1,1,1,1,1,1,1,1,1,1,1,1,1,1,1,1,1,1,1,1,1,1],[1,1,1,1,1,1,1,1,1,1,1,1,1,1,1,1,1,1,1,1,1,1,1,1,1,1,1,1,1,1,1,1,1,1,1,1,1,1,1,1,1,1,1,1,1,1,1,1,1,1,1,1,1,1,1,1,1,1,1,1,1,1,1,1,1,1,1,1,1,1,1,1,1,1,1,1,1,1,1,1,1,1,1,1,1,1,1,1,1,1,1,1,1,1,1,1,1,1,1,1,1,1,1,1,1,1,1,1,1,1,1,1,1,1,1,1,1,1,1,1,1,1,1,1,1,1,1,1,1,1,1,1,1,1,1,1,1,1,1,1,1,1,1,1,1,1,1,1,1,1,1,1],[1,1,1,1,1,1,1,1,1,1,1,1,1,1,1,1,1,1,1,1,1,1,1,1,1,1,1,1,1,1,1,1,1,1,1,1,1,1,1,1,1,1,1,1,1,1,1,1,1,1,1,1,1,1,1,1,1,1,1,1,1,1,1,1,1,1,1,1,1,1,1,1,1,1,1,1,1,1,1,1,1,1,1,1,1,1,1,1,1,1,1,1,1,1,1,1,1,1,1,1,1,1,1,1,1,1,1,1,1,1,1,1,1,1,1,1,1,1,1,1,1,1,1,1,1,1,1,1,1,1,1,1,1,1,1,1,1,1,1,1,1,1,1,1,1,1,1,1,1,1,1,1],[1,1,1,1,1,1,1,1,1,1,1,1,1,1,1,1,1,1,1,1,1,1,1,1,1,1,1,1,1,1,1,1,1,1,1,1,1,1,1,1,1,1,1,1,1,1,1,1,1,1,1,1,1,1,1,1,1,1,1,1,1,1,1,1,1,1,1,1,1,1,1,1,1,1,1,1,1,1,1,1,1,1,1,1,1,1,1,1,1,1,1,1,1,1,1,1,1,1,1,1,1,1,1,1,1,1,1,1,1,1,1,1,1,1,1,1,1,1,1,1,1,1,1,1,1,1,1,1,1,1,1,1,1,1,1,1,1,1,1,1,1,1,1,1,1,1,1,1,1,1,1,1],[1,1,1,1,1,1,1,1,1,1,1,1,1,1,1,1,1,1,1,1,1,1,1,1,1,1,1,1,1,1,1,1,1,1,1,1,1,1,1,1,1,1,1,1,1,1,1,1,1,1,1,1,1,1,1,1,1,1,1,1,1,1,1,1,1,1,1,1,1,1,1,1,1,1,1,1,1,1,1,1,1,1,1,1,1,1,1,1,1,1,1,1,1,1,1,1,1,1,1,1,1,1,1,1,1,1,1,1,1,1,1,1,1,1,1,1,1,1,1,1,1,1,1,1,1,1,1,1,1,1,1,1,1,1,1,1,1,1,1,1,1,1,1,1,1,1,1,1,1,1,1,1],[1,1,1,1,1,1,1,1,1,1,1,1,1,1,1,1,1,1,1,1,1,1,1,1,1,1,1,1,1,1,1,1,1,1,1,1,1,1,1,1,1,1,1,1,1,1,1,1,1,1,1,1,1,1,1,1,1,1,1,1,1,1,1,1,1,1,1,1,1,1,1,1,1,1,1,1,1,1,1,1,1,1,1,1,1,1,1,1,1,1,1,1,1,1,1,1,1,1,1,1,1,1,1,1,1,1,1,1,1,1,1,1,1,1,1,1,1,1,1,1,1,1,1,1,1,1,1,1,1,1,1,1,1,1,1,1,1,1,1,1,1,1,1,1,1,1,1,1,1,1,1,1],[1,1,1,1,1,1,1,1,1,1,1,1,1,1,1,1,1,1,1,1,1,1,1,1,1,1,1,1,1,1,1,1,1,1,1,1,1,1,1,1,1,1,1,1,1,1,1,1,1,1,1,1,1,1,1,1,1,1,1,1,1,1,1,1,1,1,1,1,1,1,1,1,1,1,1,1,1,1,1,1,1,1,1,1,1,1,1,1,1,1,1,1,1,1,1,1,1,1,1,1,1,1,1,1,1,1,1,1,1,1,1,1,1,1,1,1,1,1,1,1,1,1,1,1,1,1,1,1,1,1,1,1,1,1,1,1,1,1,1,1,1,1,1,1,1,1,1,1,1,1,1,1],[1,1,1,1,1,1,1,1,1,1,1,1,1,1,1,1,1,1,1,1,1,1,1,1,1,1,1,1,1,1,1,1,1,1,1,1,1,1,1,1,1,1,1,1,1,1,1,1,1,1,1,1,1,1,1,1,1,1,1,1,1,1,1,1,1,1,1,1,1,1,1,1,1,1,1,1,1,1,1,1,1,1,1,1,1,1,1,1,1,1,1,1,1,1,1,1,1,1,1,1,1,1,1,1,1,1,1,1,1,1,1,1,1,1,1,1,1,1,1,1,1,1,1,1,1,1,1,1,1,1,1,1,1,1,1,1,1,1,1,1,1,1,1,1,1,1,1,1,1,1,1,1],[1,1,1,1,1,1,1,1,1,1,1,1,1,1,1,1,1,1,1,1,1,1,1,1,1,1,1,1,1,1,1,1,1,1,1,1,1,1,1,1,1,1,1,1,1,1,1,1,1,1,1,1,1,1,1,1,1,1,1,1,1,1,1,1,1,1,1,1,1,1,1,1,1,1,1,1,1,1,1,1,1,1,1,1,1,1,1,1,1,1,1,1,1,1,1,1,1,1,1,1,1,1,1,1,1,1,1,1,1,1,1,1,1,1,1,1,1,1,1,1,1,1,1,1,1,1,1,1,1,1,1,1,1,1,1,1,1,1,1,1,1,1,1,1,1,1,1,1,1,1,1,1],[1,1,1,1,1,1,1,1,1,1,1,1,1,1,1,1,1,1,1,1,1,1,1,1,1,1,1,1,1,1,1,1,1,1,1,1,1,1,1,1,1,1,1,1,1,1,1,1,1,1,1,1,1,1,1,1,1,1,1,1,1,1,1,1,1,1,1,1,1,1,1,1,1,1,1,1,1,1,1,1,1,1,1,1,1,1,1,1,1,1,1,1,1,1,1,1,1,1,1,1,1,1,1,1,1,1,1,1,1,1,1,1,1,1,1,1,1,1,1,1,1,1,1,1,1,1,1,1,1,1,1,1,1,1,1,1,1,1,1,1,1,1,1,1,1,1,1,1,1,1,1,1],[1,1,1,1,1,1,1,1,1,1,1,1,1,1,1,1,1,1,1,1,1,1,1,1,1,1,1,1,1,1,1,1,1,1,1,1,1,1,1,1,1,1,1,1,1,1,1,1,1,1,1,1,1,1,1,1,1,1,1,1,1,1,1,1,1,1,1,1,1,1,1,1,1,1,1,1,1,1,1,1,1,1,1,1,1,1,1,1,1,1,1,1,1,1,1,1,1,1,1,1,1,1,1,1,1,1,1,1,1,1,1,1,1,1,1,1,1,1,1,1,1,1,1,1,1,1,1,1,1,1,1,1,1,1,1,1,1,1,1,1,1,1,1,1,1,1,1,1,1,1,1,1],[1,1,1,1,1,1,1,1,1,1,1,1,1,1,1,1,1,1,1,1,1,1,1,1,1,1,1,1,1,1,1,1,1,1,1,1,1,1,1,1,1,1,1,1,1,1,1,1,1,1,1,1,1,1,1,1,1,1,1,1,1,1,1,1,1,1,1,1,1,1,1,1,1,1,1,1,1,1,1,1,1,1,1,1,1,1,1,1,1,1,1,1,1,1,1,1,1,1,1,1,1,1,1,1,1,1,1,1,1,1,1,1,1,1,1,1,1,1,1,1,1,1,1,1,1,1,1,1,1,1,1,1,1,1,1,1,1,1,1,1,1,1,1,1,1,1,1,1,1,1,1,1],[1,1,1,1,1,1,1,1,1,1,1,1,1,1,1,1,1,1,1,1,1,1,1,1,1,1,1,1,1,1,1,1,1,1,1,1,1,1,1,1,1,1,1,1,1,1,1,1,1,1,1,1,1,1,1,1,1,1,1,1,1,1,1,1,1,1,1,1,1,1,1,1,1,1,1,1,1,1,1,1,1,1,1,1,1,1,1,1,1,1,1,1,1,1,1,1,1,1,1,1,1,1,1,1,1,1,1,1,1,1,1,1,1,1,1,1,1,1,1,1,1,1,1,1,1,1,1,1,1,1,1,1,1,1,1,1,1,1,1,1,1,1,1,1,1,1,1,1,1,1,1,1],[1,1,1,1,1,1,1,1,1,1,1,1,1,1,1,1,1,1,1,1,1,1,1,1,1,1,1,1,1,1,1,1,1,1,1,1,1,1,1,1,1,1,1,1,1,1,1,1,1,1,1,1,1,1,1,1,1,1,1,1,1,1,1,1,1,1,1,1,1,1,1,1,1,1,1,1,1,1,1,1,1,1,1,1,1,1,1,1,1,1,1,1,1,1,1,1,1,1,1,1,1,1,1,1,1,1,1,1,1,1,1,1,1,1,1,1,1,1,1,1,1,1,1,1,1,1,1,1,1,1,1,1,1,1,1,1,1,1,1,1,1,1,1,1,1,1,1,1,1,1,1,1],[1,1,1,1,1,1,1,1,1,1,1,1,1,1,1,1,1,1,1,1,1,1,1,1,1,1,1,1,1,1,1,1,1,1,1,1,1,1,1,1,1,1,1,1,1,1,1,1,1,1,1,1,1,1,1,1,1,1,1,1,1,1,1,1,1,1,1,1,1,1,1,1,1,1,1,1,1,1,1,1,1,1,1,1,1,1,1,1,1,1,1,1,1,1,1,1,1,1,1,1,1,1,1,1,1,1,1,1,1,1,1,1,1,1,1,1,1,1,1,1,1,1,1,1,1,1,1,1,1,1,1,1,1,1,1,1,1,1,1,1,1,1,1,1,1,1,1,1,1,1,1,1],[1,1,1,1,1,1,1,1,1,1,1,1,1,1,1,1,1,1,1,1,1,1,1,1,1,1,1,1,1,1,1,1,1,1,1,1,1,1,1,1,1,1,1,1,1,1,1,1,1,1,1,1,1,1,1,1,1,1,1,1,1,1,1,1,1,1,1,1,1,1,1,1,1,1,1,1,1,1,1,1,1,1,1,1,1,1,1,1,1,1,1,1,1,1,1,1,1,1,1,1,1,1,1,1,1,1,1,1,1,1,1,1,1,1,1,1,1,1,1,1,1,1,1,1,1,1,1,1,1,1,1,1,1,1,1,1,1,1,1,1,1,1,1,1,1,1,1,1,1,1,1,1],[1,1,1,1,1,1,1,1,1,1,1,1,1,1,1,1,1,1,1,1,1,1,1,1,1,1,1,1,1,1,1,1,1,1,1,1,1,1,1,1,1,1,1,1,1,1,1,1,1,1,1,1,1,1,1,1,1,1,1,1,1,1,1,1,1,1,1,1,1,1,1,1,1,1,1,1,1,1,1,1,1,1,1,1,1,1,1,1,1,1,1,1,1,1,1,1,1,1,1,1,1,1,1,1,1,1,1,1,1,1,1,1,1,1,1,1,1,1,1,1,1,1,1,1,1,1,1,1,1,1,1,1,1,1,1,1,1,1,1,1,1,1,1,1,1,1,1,1,1,1,1,1],[1,1,1,1,1,1,1,1,1,1,1,1,1,1,1,1,1,1,1,1,1,1,1,1,1,1,1,1,1,1,1,1,1,1,1,1,1,1,1,1,1,1,1,1,1,1,1,1,1,1,1,1,1,1,1,1,1,1,1,1,1,1,1,1,1,1,1,1,1,1,1,1,1,1,1,1,1,1,1,1,1,1,1,1,1,1,1,1,1,1,1,1,1,1,1,1,1,1,1,1,1,1,1,1,1,1,1,1,1,1,1,1,1,1,1,1,1,1,1,1,1,1,1,1,1,1,1,1,1,1,1,1,1,1,1,1,1,1,1,1,1,1,1,1,1,1,1,1,1,1,1,1],[1,1,1,1,1,1,1,1,1,1,1,1,1,1,1,1,1,1,1,1,1,1,1,1,1,1,1,1,1,1,1,1,1,1,1,1,1,1,1,1,1,1,1,1,1,1,1,1,1,1,1,1,1,1,1,1,1,1,1,1,1,1,1,1,1,1,1,1,1,1,1,1,1,1,1,1,1,1,1,1,1,1,1,1,1,1,1,1,1,1,1,1,1,1,1,1,1,1,1,1,1,1,1,1,1,1,1,1,1,1,1,1,1,1,1,1,1,1,1,1,1,1,1,1,1,1,1,1,1,1,1,1,1,1,1,1,1,1,1,1,1,1,1,1,1,1,1,1,1,1,1,1],[1,1,1,1,1,1,1,1,1,1,1,1,1,1,1,1,1,1,1,1,1,1,1,1,1,1,1,1,1,1,1,1,1,1,1,1,1,1,1,1,1,1,1,1,1,1,1,1,1,1,1,1,1,1,1,1,1,1,1,1,1,1,1,1,1,1,1,1,1,1,1,1,1,1,1,1,1,1,1,1,1,1,1,1,1,1,1,1,1,1,1,1,1,1,1,1,1,1,1,1,1,1,1,1,1,1,1,1,1,1,1,1,1,1,1,1,1,1,1,1,1,1,1,1,1,1,1,1,1,1,1,1,1,1,1,1,1,1,1,1,1,1,1,1,1,1,1,1,1,1,1,1],[1,1,1,1,1,1,1,1,1,1,1,1,1,1,1,1,1,1,1,1,1,1,1,1,1,1,1,1,1,1,1,1,1,1,1,1,1,1,1,1,1,1,1,1,1,1,1,1,1,1,1,1,1,1,1,1,1,1,1,1,1,1,1,1,1,1,1,1,1,1,1,1,1,1,1,1,1,1,1,1,1,1,1,1,1,1,1,1,1,1,1,1,1,1,1,1,1,1,1,1,1,1,1,1,1,1,1,1,1,1,1,1,1,1,1,1,1,1,1,1,1,1,1,1,1,1,1,1,1,1,1,1,1,1,1,1,1,1,1,1,1,1,1,1,1,1,1,1,1,1,1,1],[1,1,1,1,1,1,1,1,1,1,1,1,1,1,1,1,1,1,1,1,1,1,1,1,1,1,1,1,1,1,1,1,1,1,1,1,1,1,1,1,1,1,1,1,1,1,1,1,1,1,1,1,1,1,1,1,1,1,1,1,1,1,1,1,1,1,1,1,1,1,1,1,1,1,1,1,1,1,1,1,1,1,1,1,1,1,1,1,1,1,1,1,1,1,1,1,1,1,1,1,1,1,1,1,1,1,1,1,1,1,1,1,1,1,1,1,1,1,1,1,1,1,1,1,1,1,1,1,1,1,1,1,1,1,1,1,1,1,1,1,1,1,1,1,1,1,1,1,1,1,1,1],[1,1,1,1,1,1,1,1,1,1,1,1,1,1,1,1,1,1,1,1,1,1,1,1,1,1,1,1,1,1,1,1,1,1,1,1,1,1,1,1,1,1,1,1,1,1,1,1,1,1,1,1,1,1,1,1,1,1,1,1,1,1,1,1,1,1,1,1,1,1,1,1,1,1,1,1,1,1,1,1,1,1,1,1,1,1,1,1,1,1,1,1,1,1,1,1,1,1,1,1,1,1,1,1,1,1,1,1,1,1,1,1,1,1,1,1,1,1,1,1,1,1,1,1,1,1,1,1,1,1,1,1,1,1,1,1,1,1,1,1,1,1,1,1,1,1,1,1,1,1,1,1],[1,1,1,1,1,1,1,1,1,1,1,1,1,1,1,1,1,1,1,1,1,1,1,1,1,1,1,1,1,1,1,1,1,1,1,1,1,1,1,1,1,1,1,1,1,1,1,1,1,1,1,1,1,1,1,1,1,1,1,1,1,1,1,1,1,1,1,1,1,1,1,1,1,1,1,1,1,1,1,1,1,1,1,1,1,1,1,1,1,1,1,1,1,1,1,1,1,1,1,1,1,1,1,1,1,1,1,1,1,1,1,1,1,1,1,1,1,1,1,1,1,1,1,1,1,1,1,1,1,1,1,1,1,1,1,1,1,1,1,1,1,1,1,1,1,1,1,1,1,1,1,1],[1,1,1,1,1,1,1,1,1,1,1,1,1,1,1,1,1,1,1,1,1,1,1,1,1,1,1,1,1,1,1,1,1,1,1,1,1,1,1,1,1,1,1,1,1,1,1,1,1,1,1,1,1,1,1,1,1,1,1,1,1,1,1,1,1,1,1,1,1,1,1,1,1,1,1,1,1,1,1,1,1,1,1,1,1,1,1,1,1,1,1,1,1,1,1,1,1,1,1,1,1,1,1,1,1,1,1,1,1,1,1,1,1,1,1,1,1,1,1,1,1,1,1,1,1,1,1,1,1,1,1,1,1,1,1,1,1,1,1,1,1,1,1,1,1,1,1,1,1,1,1,1],[1,1,1,1,1,1,1,1,1,1,1,1,1,1,1,1,1,1,1,1,1,1,1,1,1,1,1,1,1,1,1,1,1,1,1,1,1,1,1,1,1,1,1,1,1,1,1,1,1,1,1,1,1,1,1,1,1,1,1,1,1,1,1,1,1,1,1,1,1,1,1,1,1,1,1,1,1,1,1,1,1,1,1,1,1,1,1,1,1,1,1,1,1,1,1,1,1,1,1,1,1,1,1,1,1,1,1,1,1,1,1,1,1,1,1,1,1,1,1,1,1,1,1,1,1,1,1,1,1,1,1,1,1,1,1,1,1,1,1,1,1,1,1,1,1,1,1,1,1,1,1,1],[1,1,1,1,1,1,1,1,1,1,1,1,1,1,1,1,1,1,1,1,1,1,1,1,1,1,1,1,1,1,1,1,1,1,1,1,1,1,1,1,1,1,1,1,1,1,1,1,1,1,1,1,1,1,1,1,1,1,1,1,1,1,1,1,1,1,1,1,1,1,1,1,1,1,1,1,1,1,1,1,1,1,1,1,1,1,1,1,1,1,1,1,1,1,1,1,1,1,1,1,1,1,1,1,1,1,1,1,1,1,1,1,1,1,1,1,1,1,1,1,1,1,1,1,1,1,1,1,1,1,1,1,1,1,1,1,1,1,1,1,1,1,1,1,1,1,1,1,1,1,1,1],[1,1,1,1,1,1,1,1,1,1,1,1,1,1,1,1,1,1,1,1,1,1,1,1,1,1,1,1,1,1,1,1,1,1,1,1,1,1,1,1,1,1,1,1,1,1,1,1,1,1,1,1,1,1,1,1,1,1,1,1,1,1,1,1,1,1,1,1,1,1,1,1,1,1,1,1,1,1,1,1,1,1,1,1,1,1,1,1,1,1,1,1,1,1,1,1,1,1,1,1,1,1,1,1,1,1,1,1,1,1,1,1,1,1,1,1,1,1,1,1,1,1,1,1,1,1,1,1,1,1,1,1,1,1,1,1,1,1,1,1,1,1,1,1,1,1,1,1,1,1,1,1],[1,1,1,1,1,1,1,1,1,1,1,1,1,1,1,1,1,1,1,1,1,1,1,1,1,1,1,1,1,1,1,1,1,1,1,1,1,1,1,1,1,1,1,1,1,1,1,1,1,1,1,1,1,1,1,1,1,1,1,1,1,1,1,1,1,1,1,1,1,1,1,1,1,1,1,1,1,1,1,1,1,1,1,1,1,1,1,1,1,1,1,1,1,1,1,1,1,1,1,1,1,1,1,1,1,1,1,1,1,1,1,1,1,1,1,1,1,1,1,1,1,1,1,1,1,1,1,1,1,1,1,1,1,1,1,1,1,1,1,1,1,1,1,1,1,1,1,1,1,1,1,1],[1,1,1,1,1,1,1,1,1,1,1,1,1,1,1,1,1,1,1,1,1,1,1,1,1,1,1,1,1,1,1,1,1,1,1,1,1,1,1,1,1,1,1,1,1,1,1,1,1,1,1,1,1,1,1,1,1,1,1,1,1,1,1,1,1,1,1,1,1,1,1,1,1,1,1,1,1,1,1,1,1,1,1,1,1,1,1,1,1,1,1,1,1,1,1,1,1,1,1,1,1,1,1,1,1,1,1,1,1,1,1,1,1,1,1,1,1,1,1,1,1,1,1,1,1,1,1,1,1,1,1,1,1,1,1,1,1,1,1,1,1,1,1,1,1,1,1,1,1,1,1,1],[1,1,1,1,1,1,1,1,1,1,1,1,1,1,1,1,1,1,1,1,1,1,1,1,1,1,1,1,1,1,1,1,1,1,1,1,1,1,1,1,1,1,1,1,1,1,1,1,1,1,1,1,1,1,1,1,1,1,1,1,1,1,1,1,1,1,1,1,1,1,1,1,1,1,1,1,1,1,1,1,1,1,1,1,1,1,1,1,1,1,1,1,1,1,1,1,1,1,1,1,1,1,1,1,1,1,1,1,1,1,1,1,1,1,1,1,1,1,1,1,1,1,1,1,1,1,1,1,1,1,1,1,1,1,1,1,1,1,1,1,1,1,1,1,1,1,1,1,1,1,1,1],[1,1,1,1,1,1,1,1,1,1,1,1,1,1,1,1,1,1,1,1,1,1,1,1,1,1,1,1,1,1,1,1,1,1,1,1,1,1,1,1,1,1,1,1,1,1,1,1,1,1,1,1,1,1,1,1,1,1,1,1,1,1,1,1,1,1,1,1,1,1,1,1,1,1,1,1,1,1,1,1,1,1,1,1,1,1,1,1,1,1,1,1,1,1,1,1,1,1,1,1,1,1,1,1,1,1,1,1,1,1,1,1,1,1,1,1,1,1,1,1,1,1,1,1,1,1,1,1,1,1,1,1,1,1,1,1,1,1,1,1,1,1,1,1,1,1,1,1,1,1,1,1],[1,1,1,1,1,1,1,1,1,1,1,1,1,1,1,1,1,1,1,1,1,1,1,1,1,1,1,1,1,1,1,1,1,1,1,1,1,1,1,1,1,1,1,1,1,1,1,1,1,1,1,1,1,1,1,1,1,1,1,1,1,1,1,1,1,1,1,1,1,1,1,1,1,1,1,1,1,1,1,1,1,1,1,1,1,1,1,1,1,1,1,1,1,1,1,1,1,1,1,1,1,1,1,1,1,1,1,1,1,1,1,1,1,1,1,1,1,1,1,1,1,1,1,1,1,1,1,1,1,1,1,1,1,1,1,1,1,1,1,1,1,1,1,1,1,1,1,1,1,1,1,1],[1,1,1,1,1,1,1,1,1,1,1,1,1,1,1,1,1,1,1,1,1,1,1,1,1,1,1,1,1,1,1,1,1,1,1,1,1,1,1,1,1,1,1,1,1,1,1,1,1,1,1,1,1,1,1,1,1,1,1,1,1,1,1,1,1,1,1,1,1,1,1,1,1,1,1,1,1,1,1,1,1,1,1,1,1,1,1,1,1,1,1,1,1,1,1,1,1,1,1,1,1,1,1,1,1,1,1,1,1,1,1,1,1,1,1,1,1,1,1,1,1,1,1,1,1,1,1,1,1,1,1,1,1,1,1,1,1,1,1,1,1,1,1,1,1,1,1,1,1,1,1,1],[1,1,1,1,1,1,1,1,1,1,1,1,1,1,1,1,1,1,1,1,1,1,1,1,1,1,1,1,1,1,1,1,1,1,1,1,1,1,1,1,1,1,1,1,1,1,1,1,1,1,1,1,1,1,1,1,1,1,1,1,1,1,1,1,1,1,1,1,1,1,1,1,1,1,1,1,1,1,1,1,1,1,1,1,1,1,1,1,1,1,1,1,1,1,1,1,1,1,1,1,1,1,1,1,1,1,1,1,1,1,1,1,1,1,1,1,1,1,1,1,1,1,1,1,1,1,1,1,1,1,1,1,1,1,1,1,1,1,1,1,1,1,1,1,1,1,1,1,1,1,1,1],[1,1,1,1,1,1,1,1,1,1,1,1,1,1,1,1,1,1,1,1,1,1,1,1,1,1,1,1,1,1,1,1,1,1,1,1,1,1,1,1,1,1,1,1,1,1,1,1,1,1,1,1,1,1,1,1,1,1,1,1,1,1,1,1,1,1,1,1,1,1,1,1,1,1,1,1,1,1,1,1,1,1,1,1,1,1,1,1,1,1,1,1,1,1,1,1,1,1,1,1,1,1,1,1,1,1,1,1,1,1,1,1,1,1,1,1,1,1,1,1,1,1,1,1,1,1,1,1,1,1,1,1,1,1,1,1,1,1,1,1,1,1,1,1,1,1,1,1,1,1,1,1],[1,1,1,1,1,1,1,1,1,1,1,1,1,1,1,1,1,1,1,1,1,1,1,1,1,1,1,1,1,1,1,1,1,1,1,1,1,1,1,1,1,1,1,1,1,1,1,1,1,1,1,1,1,1,1,1,1,1,1,1,1,1,1,1,1,1,1,1,1,1,1,1,1,1,1,1,1,1,1,1,1,1,1,1,1,1,1,1,1,1,1,1,1,1,1,1,1,1,1,1,1,1,1,1,1,1,1,1,1,1,1,1,1,1,1,1,1,1,1,1,1,1,1,1,1,1,1,1,1,1,1,1,1,1,1,1,1,1,1,1,1,1,1,1,1,1,1,1,1,1,1,1],[1,1,1,1,1,1,1,1,1,1,1,1,1,1,1,1,1,1,1,1,1,1,1,1,1,1,1,1,1,1,1,1,1,1,1,1,1,1,1,1,1,1,1,1,1,1,1,1,1,1,1,1,1,1,1,1,1,1,1,1,1,1,1,1,1,1,1,1,1,1,1,1,1,1,1,1,1,1,1,1,1,1,1,1,1,1,1,1,1,1,1,1,1,1,1,1,1,1,1,1,1,1,1,1,1,1,1,1,1,1,1,1,1,1,1,1,1,1,1,1,1,1,1,1,1,1,1,1,1,1,1,1,1,1,1,1,1,1,1,1,1,1,1,1,1,1,1,1,1,1,1,1],[1,1,1,1,1,1,1,1,1,1,1,1,1,1,1,1,1,1,1,1,1,1,1,1,1,1,1,1,1,1,1,1,1,1,1,1,1,1,1,1,1,1,1,1,1,1,1,1,1,1,1,1,1,1,1,1,1,1,1,1,1,1,1,1,1,1,1,1,1,1,1,1,1,1,1,1,1,1,1,1,1,1,1,1,1,1,1,1,1,1,1,1,1,1,1,1,1,1,1,1,1,1,1,1,1,1,1,1,1,1,1,1,1,1,1,1,1,1,1,1,1,1,1,1,1,1,1,1,1,1,1,1,1,1,1,1,1,1,1,1,1,1,1,1,1,1,1,1,1,1,1,1]],"level":"1.0.0"},{"_id":"1bd412c2-d06f-437d-a104-08f8ad385c69","name":"631308613_4","name_id":"1bd412c2-d06f-437d-a104-08f8ad385c69","sample_data":[{"key":"Sample name","value":"U87"},{"key":"Sample Type","value":"PP MARCKS"}],"run_data":[{"key":"Barcode","value":"631308613"},{"key":"Row","value":"4"},{"key":"Col","value":"1"},{"key":"Filter","value":"1"},{"key":"Exposure time","value":["10.0","10.0","10.0","10.0","10.0","10.0","10.0","10.0","10.0","10.0","10.0","10.0","10.0","10.0","10.0","10.0","10.0","10.0","10.0","10.0","10.0","10.0","20.0","20.0","20.0","20.0","20.0","20.0","20.0","20.0","20.0","20.0","20.0","20.0","20.0","20.0","20.0","20.0","20.0","20.0","20.0","20.0","20.0","20.0","50.0","50.0","50.0","50.0","50.0","50.0","50.0","50.0","50.0","50.0","50.0","50.0","50.0","50.0","50.0","50.0","50.0","50.0","50.0","50.0","50.0","50.0","100.0","100.0","100.0","100.0","100.0","100.0","100.0","100.0","100.0","100.0","100.0","100.0","100.0","100.0","100.0","100.0","100.0","100.0","100.0","100.0","100.0","100.0","200.0","200.0","200.0","200.0","200.0","200.0","200.0","200.0","200.0","200.0","200.0","200.0","200.0","200.0","200.0","200.0","200.0","200.0","200.0","200.0","200.0","200.0"]},{"key":"Cycle","value":["32","38","44","50","56","62","68","74","80","86","92","98","104","110","116","122","128","134","140","146","152","154","32","38","44","50","56","62","68","74","80","86","92","98","104","110","116","122","128","134","140","146","152","154","32","38","44","50","56","62","68","74","80","86","92","98","104","110","116","122","128","134","140","146","152","154","32","38","44","50","56","62","68","74","80","86","92","98","104","110","116","122","128","134","140","146","152","154","32","38","44","50","56","62","68","74","80","86","92","98","104","110","116","122","128","134","140","146","152","154"]},{"key":"Image","value":["631308613_W4_F1_T10_P32_I36_A29","631308613_W4_F1_T10_P38_I96_A29","631308613_W4_F1_T10_P44_I156_A29","631308613_W4_F1_T10_P50_I216_A29","631308613_W4_F1_T10_P56_I276_A29","631308613_W4_F1_T10_P62_I336_A30","631308613_W4_F1_T10_P68_I396_A29","631308613_W4_F1_T10_P74_I456_A29","631308613_W4_F1_T10_P80_I516_A29","631308613_W4_F1_T10_P86_I576_A29","631308613_W4_F1_T10_P92_I636_A29","631308613_W4_F1_T10_P98_I696_A30","631308613_W4_F1_T10_P104_I756_A29","631308613_W4_F1_T10_P110_I816_A29","631308613_W4_F1_T10_P116_I876_A29","631308613_W4_F1_T10_P122_I936_A29","631308613_W4_F1_T10_P128_I996_A29","631308613_W4_F1_T10_P134_I1056_A29","631308613_W4_F1_T10_P140_I1116_A29","631308613_W4_F1_T10_P146_I1176_A29","631308613_W4_F1_T10_P152_I1236_A29","631308613_W4_F1_T10_P154_I1268_A30","631308613_W4_F1_T20_P32_I37_A29","631308613_W4_F1_T20_P38_I97_A29","631308613_W4_F1_T20_P44_I157_A29","631308613_W4_F1_T20_P50_I217_A29","631308613_W4_F1_T20_P56_I277_A29","631308613_W4_F1_T20_P62_I337_A30","631308613_W4_F1_T20_P68_I397_A29","631308613_W4_F1_T20_P74_I457_A29","631308613_W4_F1_T20_P80_I517_A29","631308613_W4_F1_T20_P86_I577_A29","631308613_W4_F1_T20_P92_I637_A29","631308613_W4_F1_T20_P98_I697_A29","631308613_W4_F1_T20_P104_I757_A29","631308613_W4_F1_T20_P110_I817_A29","631308613_W4_F1_T20_P116_I877_A29","631308613_W4_F1_T20_P122_I937_A29","631308613_W4_F1_T20_P128_I997_A29","631308613_W4_F1_T20_P134_I1057_A29","631308613_W4_F1_T20_P140_I1117_A29","631308613_W4_F1_T20_P146_I1177_A29","631308613_W4_F1_T20_P152_I1237_A29","631308613_W4_F1_T20_P154_I1280_A29","631308613_W4_F1_T50_P32_I38_A29","631308613_W4_F1_T50_P38_I98_A29","631308613_W4_F1_T50_P44_I158_A29","631308613_W4_F1_T50_P50_I218_A29","631308613_W4_F1_T50_P56_I278_A29","631308613_W4_F1_T50_P62_I338_A29","631308613_W4_F1_T50_P68_I398_A29","631308613_W4_F1_T50_P74_I458_A29","631308613_W4_F1_T50_P80_I518_A29","631308613_W4_F1_T50_P86_I578_A29","631308613_W4_F1_T50_P92_I638_A29","631308613_W4_F1_T50_P98_I698_A29","631308613_W4_F1_T50_P104_I758_A29","631308613_W4_F1_T50_P110_I818_A29","631308613_W4_F1_T50_P116_I878_A29","631308613_W4_F1_T50_P122_I938_A29","631308613_W4_F1_T50_P128_I998_A29","631308613_W4_F1_T50_P134_I1058_A29","631308613_W4_F1_T50_P140_I1118_A29","631308613_W4_F1_T50_P146_I1178_A29","631308613_W4_F1_T50_P152_I1238_A29","631308613_W4_F1_T50_P154_I1292_A29","631308613_W4_F1_T100_P32_I39_A29","631308613_W4_F1_T100_P38_I99_A29","631308613_W4_F1_T100_P44_I159_A29","631308613_W4_F1_T100_P50_I219_A29","631308613_W4_F1_T100_P56_I279_A29","631308613_W4_F1_T100_P62_I339_A29","631308613_W4_F1_T100_P68_I399_A29","631308613_W4_F1_T100_P74_I459_A29","631308613_W4_F1_T100_P80_I519_A29","631308613_W4_F1_T100_P86_I579_A29","631308613_W4_F1_T100_P92_I639_A29","631308613_W4_F1_T100_P98_I699_A29","631308613_W4_F1_T100_P104_I759_A29","631308613_W4_F1_T100_P110_I819_A29","631308613_W4_F1_T100_P116_I879_A29","631308613_W4_F1_T100_P122_I939_A29","631308613_W4_F1_T100_P128_I999_A29","631308613_W4_F1_T100_P134_I1059_A29","631308613_W4_F1_T100_P140_I1119_A29","631308613_W4_F1_T100_P146_I1179_A29","631308613_W4_F1_T100_P152_I1239_A29","631308613_W4_F1_T100_P154_I1304_A29","631308613_W4_F1_T200_P32_I40_A29","631308613_W4_F1_T200_P38_I100_A29","631308613_W4_F1_T200_P44_I160_A29","631308613_W4_F1_T200_P50_I220_A29","631308613_W4_F1_T200_P56_I280_A29","631308613_W4_F1_T200_P62_I340_A29","631308613_W4_F1_T200_P68_I400_A29","631308613_W4_F1_T200_P74_I460_A29","631308613_W4_F1_T200_P80_I520_A29","631308613_W4_F1_T200_P86_I580_A29","631308613_W4_F1_T200_P92_I640_A29","631308613_W4_F1_T200_P98_I700_A29","631308613_W4_F1_T200_P104_I760_A29","631308613_W4_F1_T200_P110_I820_A29","631308613_W4_F1_T200_P116_I880_A29","631308613_W4_F1_T200_P122_I940_A29","631308613_W4_F1_T200_P128_I1000_A29","631308613_W4_F1_T200_P134_I1060_A29","631308613_W4_F1_T200_P140_I1120_A29","631308613_W4_F1_T200_P146_I1180_A29","631308613_W4_F1_T200_P152_I1240_A29","631308613_W4_F1_T200_P154_I1316_A30"]},{"key":"Temperature","value":["29.0","29.0","29.0","29.0","29.0","30.0","29.0","29.0","29.0","29.0","29.0","30.0","29.0","29.0","29.0","29.0","29.0","29.0","29.0","29.0","29.0","30.0","29.0","29.0","29.0","29.0","29.0","30.0","29.0","29.0","29.0","29.0","29.0","29.0","29.0","29.0","29.0","29.0","29.0","29.0","29.0","29.0","29.0","29.0","29.0","29.0","29.0","29.0","29.0","29.0","29.0","29.0","29.0","29.0","29.0","29.0","29.0","29.0","29.0","29.0","29.0","29.0","29.0","29.0","29.0","29.0","29.0","29.0","29.0","29.0","29.0","29.0","29.0","29.0","29.0","29.0","29.0","29.0","29.0","29.0","29.0","29.0","29.0","29.0","29.0","29.0","29.0","29.0","29.0","29.0","29.0","29.0","29.0","29.0","29.0","29.0","29.0","29.0","29.0","29.0","29.0","29.0","29.0","29.0","29.0","29.0","29.0","29.0","29.0","30.0"]},{"key":"Instrument type","value":"PS12"},{"key":"Instrument unit","value":"07100065"},{"key":"Image timestamp","value":"1"},{"key":"PamChip Location","value":"2"},{"key":"Array","value":"A4"},{"key":"GridID","value":["771","772","773","774","775","776","777","778","779","780","781","782","783","784","785","786","787","788","789","790","791","792","793","794","795","796","797","798","799","800","801","802","803","804","805","806","807","808","809","810","811","812","813","814","815","816","817","818","819","820","821","822","823","824","825","826","827","828","829","830","831","832","833","834","835","836","837","838","839","840","841","842","843","844","845","846","847","848","849","850","851","852","853","854","855","856","857","858","859","860","861","862","863","864","865","866","867","868","869","870","871","872","873","874","875","876","877","878","879","880"]},{"key":"Grid type","value":"0"},{"key":"filename","value":"/home/adussaq/bngFiles/_Export_Median_Signal_170608121940.txt","origin":"signal"},{"key":"filename","value":"/home/adussaq/bngFiles/_Export_Median_Background_170608121944.txt","origin":"background"},{"key":"title line","value":"BioNavigator Version;0.6.2.70;PamGrid Version;QuantitationType;Median_Signal;Protocol file name;8.12.16DussaqEustaceEXT PTK 1Date;Thu, 08 Jun 2017 12:19:40 GMT","origin":"signal"},{"key":"title line","value":"BioNavigator Version;0.6.2.70;PamGrid Version;QuantitationType;Median_Background;Protocol file name;8.12.16DussaqEustaceEXT PTK 1Date;Thu, 08 Jun 2017 12:19:44 GMT","origin":"background"},{"key":"Article Number","value":"86312"}],"exposures":[10,10,10,10,10,10,10,10,10,10,10,10,10,10,10,10,10,10,10,10,10,10,20,20,20,20,20,20,20,20,20,20,20,20,20,20,20,20,20,20,20,20,20,20,50,50,50,50,50,50,50,50,50,50,50,50,50,50,50,50,50,50,50,50,50,50,100,100,100,100,100,100,100,100,100,100,100,100,100,100,100,100,100,100,100,100,100,100,200,200,200,200,200,200,200,200,200,200,200,200,200,200,200,200,200,200,200,200,200,200],"cycles":[32,38,44,50,56,62,68,74,80,86,92,98,104,110,116,122,128,134,140,146,152,null,32,38,44,50,56,62,68,74,80,86,92,98,104,110,116,122,128,134,140,146,152,null,32,38,44,50,56,62,68,74,80,86,92,98,104,110,116,122,128,134,140,146,152,null,32,38,44,50,56,62,68,74,80,86,92,98,104,110,116,122,128,134,140,146,152,null,32,38,44,50,56,62,68,74,80,86,92,98,104,110,116,122,128,134,140,146,152,null],"peptides":[[{"key":"spotRow","value":"-6"},{"key":"spotCol","value":"-20"},{"key":"ID","value":"#REF"},{"key":"Sequence","value":"NA"},{"key":"Tyr","value":"NA"},{"key":"SpotConcentration (�M)","value":"NA"},{"key":"UniprotAccession","value":"NA"},{"key":"Description","value":"NA"},{"key":"Xoff","value":"0.0"},{"key":"Yoff","value":"0.0"}],[{"key":"spotRow","value":"-6"},{"key":"spotCol","value":"-19"},{"key":"ID","value":"#REF"},{"key":"Sequence","value":"NA"},{"key":"Tyr","value":"NA"},{"key":"SpotConcentration (�M)","value":"NA"},{"key":"UniprotAccession","value":"NA"},{"key":"Description","value":"NA"},{"key":"Xoff","value":"0.0"},{"key":"Yoff","value":"0.0"}],[{"key":"spotRow","value":"-5"},{"key":"spotCol","value":"-1"},{"key":"ID","value":"#REF"},{"key":"Sequence","value":"NA"},{"key":"Tyr","value":"NA"},{"key":"SpotConcentration (�M)","value":"NA"},{"key":"UniprotAccession","value":"NA"},{"key":"Description","value":"NA"},{"key":"Xoff","value":"0.0"},{"key":"Yoff","value":"0.0"}],[{"key":"spotRow","value":"-4"},{"key":"spotCol","value":"-20"},{"key":"ID","value":"#REF"},{"key":"Sequence","value":"NA"},{"key":"Tyr","value":"NA"},{"key":"SpotConcentration (�M)","value":"NA"},{"key":"UniprotAccession","value":"NA"},{"key":"Description","value":"NA"},{"key":"Xoff","value":"0.0"},{"key":"Yoff","value":"0.0"}],[{"key":"spotRow","value":"-3"},{"key":"spotCol","value":"-2"},{"key":"ID","value":"#REF"},{"key":"Sequence","value":"NA"},{"key":"Tyr","value":"NA"},{"key":"SpotConcentration (�M)","value":"NA"},{"key":"UniprotAccession","value":"NA"},{"key":"Description","value":"NA"},{"key":"Xoff","value":"0.0"},{"key":"Yoff","value":"0.0"}],[{"key":"spotRow","value":"-3"},{"key":"spotCol","value":"-1"},{"key":"ID","value":"#REF"},{"key":"Sequence","value":"NA"},{"key":"Tyr","value":"NA"},{"key":"SpotConcentration (�M)","value":"NA"},{"key":"UniprotAccession","value":"NA"},{"key":"Description","value":"NA"},{"key":"Xoff","value":"0.0"},{"key":"Yoff","value":"0.0"}],[{"key":"spotRow","value":"-2"},{"key":"spotCol","value":"-20"},{"key":"ID","value":"#REF"},{"key":"Sequence","value":"NA"},{"key":"Tyr","value":"NA"},{"key":"SpotConcentration (�M)","value":"NA"},{"key":"UniprotAccession","value":"NA"},{"key":"Description","value":"NA"},{"key":"Xoff","value":"0.0"},{"key":"Yoff","value":"0.0"}],[{"key":"spotRow","value":"-1"},{"key":"spotCol","value":"-1"},{"key":"ID","value":"#REF"},{"key":"Sequence","value":"NA"},{"key":"Tyr","value":"NA"},{"key":"SpotConcentration (�M)","value":"NA"},{"key":"UniprotAccession","value":"NA"},{"key":"Description","value":"NA"},{"key":"Xoff","value":"0.0"},{"key":"Yoff","value":"0.0"}],[{"key":"spotRow","value":"1"},{"key":"spotCol","value":"1"},{"key":"ID","value":"41_654_666"},{"key":"Sequence","value":"LDGENIYIRHSNL"},{"key":"Tyr","value":"[660]"},{"key":"SpotConcentration (�M)","value":"1000.0"},{"key":"UniprotAccession","value":"P11171"},{"key":"Description","value":"Protein 4.1 (Band 4.1) (P4.1) (EPB4.1) (4.1R)."},{"key":"Xoff","value":"0.0"},{"key":"Yoff","value":"0.0"}],[{"key":"spotRow","value":"1"},{"key":"spotCol","value":"2"},{"key":"ID","value":"ACHD_383_395"},{"key":"Sequence","value":"YISKAEEYFLLKS"},{"key":"Tyr","value":"[383, 390]"},{"key":"SpotConcentration (�M)","value":"1000.0"},{"key":"UniprotAccession","value":"Q07001"},{"key":"Description","value":"Acetylcholine receptor subunit delta precursor."},{"key":"Xoff","value":"0.0"},{"key":"Yoff","value":"0.0"}],[{"key":"spotRow","value":"1"},{"key":"spotCol","value":"3"},{"key":"ID","value":"AMPE_5_17"},{"key":"Sequence","value":"EREGSKRYCIQTK"},{"key":"Tyr","value":"[12]"},{"key":"SpotConcentration (�M)","value":"1000.0"},{"key":"UniprotAccession","value":"Q07075"},{"key":"Description","value":"Glutamyl aminopeptidase (EC 3.4.11.7) (EAP) (Aminopeptidase A) (APA)(Differentiation antigen gp160) (CD249 antigen)."},{"key":"Xoff","value":"0.0"},{"key":"Yoff","value":"0.0"}],[{"key":"spotRow","value":"1"},{"key":"spotCol","value":"4"},{"key":"ID","value":"ANXA1_14_26"},{"key":"Sequence","value":"IENEEQEYVQTVK"},{"key":"Tyr","value":"[21]"},{"key":"SpotConcentration (�M)","value":"1000.0"},{"key":"UniprotAccession","value":"P04083"},{"key":"Description","value":"Annexin A1 (Annexin-1) (Annexin I) (Lipocortin I) (Calpactin II)(Chromobindin-9) (p35) (Phospholipase A2 inhibitory protein)."},{"key":"Xoff","value":"0.0"},{"key":"Yoff","value":"0.0"}],[{"key":"spotRow","value":"1"},{"key":"spotCol","value":"5"},{"key":"ID","value":"ANXA2_17_29"},{"key":"Sequence","value":"HSTPPSAYGSVKA"},{"key":"Tyr","value":"[24]"},{"key":"SpotConcentration (�M)","value":"1000.0"},{"key":"UniprotAccession","value":"P07355"},{"key":"Description","value":"Annexin A2 (Annexin-2) (Annexin II) (Lipocortin II) (Calpactin I heavychain) (Chromobindin-8) (p36) (Protein I) (Placental anticoagulantprotein IV) (PAP-IV)."},{"key":"Xoff","value":"0.0"},{"key":"Yoff","value":"0.0"}],[{"key":"spotRow","value":"1"},{"key":"spotCol","value":"6"},{"key":"ID","value":"ART_004_EAIYAAPFAKKKXC"},{"key":"Sequence","value":"EAIYAAPFAKKK"},{"key":"Tyr","value":"NA"},{"key":"SpotConcentration (�M)","value":"1000.0"},{"key":"UniprotAccession","value":"NA"},{"key":"Description","value":"NA"},{"key":"Xoff","value":"0.0"},{"key":"Yoff","value":"0.0"}],[{"key":"spotRow","value":"1"},{"key":"spotCol","value":"7"},{"key":"ID","value":"B3AT_39_51"},{"key":"Sequence","value":"TEATATDYHTTSH"},{"key":"Tyr","value":"[46]"},{"key":"SpotConcentration (�M)","value":"1000.0"},{"key":"UniprotAccession","value":"P02730"},{"key":"Description","value":"Band 3 anion transport protein (Anion exchange protein 1) (AE 1)(Solute carrier family 4 member 1) (CD233 antigen)."},{"key":"Xoff","value":"0.0"},{"key":"Yoff","value":"0.0"}],[{"key":"spotRow","value":"1"},{"key":"spotCol","value":"8"},{"key":"ID","value":"CTNB1_79_91"},{"key":"Sequence","value":"VADIDGQYAMTRA"},{"key":"Tyr","value":"[86]"},{"key":"SpotConcentration (�M)","value":"1000.0"},{"key":"UniprotAccession","value":"P35222"},{"key":"Description","value":"Catenin beta-1 (Beta-catenin)."},{"key":"Xoff","value":"0.0"},{"key":"Yoff","value":"0.0"}],[{"key":"spotRow","value":"1"},{"key":"spotCol","value":"9"},{"key":"ID","value":"C1R_199_211"},{"key":"Sequence","value":"TEASGYISSLEYP"},{"key":"Tyr","value":"[204, 210]"},{"key":"SpotConcentration (�M)","value":"1000.0"},{"key":"UniprotAccession","value":"P00736"},{"key":"Description","value":"Complement C1r subcomponent precursor (EC 3.4.21.41) (Complementcomponent 1, r subcomponent) [Contains: Complement C1r subcomponentheavy chain; Complement C1r subcomponent light chain]."},{"key":"Xoff","value":"0.0"},{"key":"Yoff","value":"0.0"}],[{"key":"spotRow","value":"1"},{"key":"spotCol","value":"10"},{"key":"ID","value":"CALM_93_105"},{"key":"Sequence","value":"FDKDGNGYISAAE"},{"key":"Tyr","value":"[100]"},{"key":"SpotConcentration (�M)","value":"1000.0"},{"key":"UniprotAccession","value":"P62158"},{"key":"Description","value":"Calmodulin (CaM)."},{"key":"Xoff","value":"0.0"},{"key":"Yoff","value":"0.0"}],[{"key":"spotRow","value":"1"},{"key":"spotCol","value":"11"},{"key":"ID","value":"PGFRB_1014_1028"},{"key":"Sequence","value":"PNEGDNDYIIPLPDP"},{"key":"Tyr","value":"[1021]"},{"key":"SpotConcentration (�M)","value":"1000.0"},{"key":"UniprotAccession","value":"P09619"},{"key":"Description","value":"Beta-type platelet-derived growth factor receptor precursor(EC 2.7.10.1) (PDGF-R-beta) (CD140b antigen)."},{"key":"Xoff","value":"0.0"},{"key":"Yoff","value":"0.0"}],[{"key":"spotRow","value":"1"},{"key":"spotCol","value":"12"},{"key":"ID","value":"ART_003_EAI(pY)AAPFAKKKXC"},{"key":"Sequence","value":"EAI(pY)AAPFAKKK"},{"key":"Tyr","value":"NA"},{"key":"SpotConcentration (�M)","value":"30.0"},{"key":"UniprotAccession","value":"NA"},{"key":"Description","value":"NA"},{"key":"Xoff","value":"0.0"},{"key":"Yoff","value":"0.0"}],[{"key":"spotRow","value":"2"},{"key":"spotCol","value":"1"},{"key":"ID","value":"CALM_95_107"},{"key":"Sequence","value":"KDGNGYISAAELR"},{"key":"Tyr","value":"[100]"},{"key":"SpotConcentration (�M)","value":"1000.0"},{"key":"UniprotAccession","value":"P62158"},{"key":"Description","value":"Calmodulin (CaM)."},{"key":"Xoff","value":"0.0"},{"key":"Yoff","value":"0.0"}],[{"key":"spotRow","value":"2"},{"key":"spotCol","value":"2"},{"key":"ID","value":"CBL_693_705"},{"key":"Sequence","value":"EGEEDTEYMTPSS"},{"key":"Tyr","value":"[700]"},{"key":"SpotConcentration (�M)","value":"1000.0"},{"key":"UniprotAccession","value":"P22681"},{"key":"Description","value":"E3 ubiquitin-protein ligase CBL (EC 6.3.2.-) (Signal transductionprotein CBL) (Proto-oncogene c-CBL) (Casitas B-lineage lymphoma proto-oncogene) (RING finger protein 55)."},{"key":"Xoff","value":"0.0"},{"key":"Yoff","value":"0.0"}],[{"key":"spotRow","value":"2"},{"key":"spotCol","value":"3"},{"key":"ID","value":"CD3Z_116_128"},{"key":"Sequence","value":"KDKMAEAYSEIGM"},{"key":"Tyr","value":"[123]"},{"key":"SpotConcentration (�M)","value":"1000.0"},{"key":"UniprotAccession","value":"P20963"},{"key":"Description","value":"T-cell surface glycoprotein CD3 zeta chain precursor (T-cell receptorT3 zeta chain) (CD247 antigen)."},{"key":"Xoff","value":"0.0"},{"key":"Yoff","value":"0.0"}],[{"key":"spotRow","value":"2"},{"key":"spotCol","value":"4"},{"key":"ID","value":"CD3Z_146_158"},{"key":"Sequence","value":"STATKDTYDALHM"},{"key":"Tyr","value":"[153]"},{"key":"SpotConcentration (�M)","value":"1000.0"},{"key":"UniprotAccession","value":"P20963"},{"key":"Description","value":"T-cell surface glycoprotein CD3 zeta chain precursor (T-cell receptorT3 zeta chain) (CD247 antigen)."},{"key":"Xoff","value":"0.0"},{"key":"Yoff","value":"0.0"}],[{"key":"spotRow","value":"2"},{"key":"spotCol","value":"5"},{"key":"ID","value":"CD79A_181_193"},{"key":"Sequence","value":"EYEDENLYEGLNL"},{"key":"Tyr","value":"[182, 188]"},{"key":"SpotConcentration (�M)","value":"1000.0"},{"key":"UniprotAccession","value":"P11912"},{"key":"Description","value":"B-cell antigen receptor complex-associated protein alpha-chainprecursor (Ig-alpha) (MB-1 membrane glycoprotein) (Surface IgM-associated protein) (Membrane-bound immunoglobulin-associated protein)(CD79a antigen)."},{"key":"Xoff","value":"0.0"},{"key":"Yoff","value":"0.0"}],[{"key":"spotRow","value":"2"},{"key":"spotCol","value":"6"},{"key":"ID","value":"CDK2_8_20"},{"key":"Sequence","value":"EKIGEGTYGVVYK"},{"key":"Tyr","value":"[15, 19]"},{"key":"SpotConcentration (�M)","value":"1000.0"},{"key":"UniprotAccession","value":"P24941"},{"key":"Description","value":"Cell division protein kinase 2 (EC 2.7.11.22) (p33 protein kinase)."},{"key":"Xoff","value":"0.0"},{"key":"Yoff","value":"0.0"}],[{"key":"spotRow","value":"2"},{"key":"spotCol","value":"7"},{"key":"ID","value":"CDK7_157_169"},{"key":"Sequence","value":"GLAKSFGSPNRAY"},{"key":"Tyr","value":"[169]"},{"key":"SpotConcentration (�M)","value":"1000.0"},{"key":"UniprotAccession","value":"P50613"},{"key":"Description","value":"Cell division protein kinase 7 (EC 2.7.11.22) (EC 2.7.11.23) (CDK-activating kinase) (CAK) (TFIIH basal transcription factor complexkinase subunit) (39 kDa protein kinase) (P39 Mo15) (STK1) (CAK1)."},{"key":"Xoff","value":"0.0"},{"key":"Yoff","value":"0.0"}],[{"key":"spotRow","value":"2"},{"key":"spotCol","value":"8"},{"key":"ID","value":"CRK_214_226"},{"key":"Sequence","value":"GPPEPGPYAQPSV"},{"key":"Tyr","value":"[221]"},{"key":"SpotConcentration (�M)","value":"1000.0"},{"key":"UniprotAccession","value":"P46108"},{"key":"Description","value":"Proto-oncogene C-crk (p38) (Adapter molecule crk)."},{"key":"Xoff","value":"0.0"},{"key":"Yoff","value":"0.0"}],[{"key":"spotRow","value":"2"},{"key":"spotCol","value":"9"},{"key":"ID","value":"DCX_109_121"},{"key":"Sequence","value":"GIVYAVSSDRFRS"},{"key":"Tyr","value":"[112]"},{"key":"SpotConcentration (�M)","value":"1000.0"},{"key":"UniprotAccession","value":"O43602"},{"key":"Description","value":"Neuronal migration protein doublecortin (Lissencephalin-X) (Lis-X)(Doublin)."},{"key":"Xoff","value":"0.0"},{"key":"Yoff","value":"0.0"}],[{"key":"spotRow","value":"2"},{"key":"spotCol","value":"10"},{"key":"ID","value":"DDR1_506_518"},{"key":"Sequence","value":"LLLSNPAYRLLLA"},{"key":"Tyr","value":"[513]"},{"key":"SpotConcentration (�M)","value":"1000.0"},{"key":"UniprotAccession","value":"Q08345"},{"key":"Description","value":"Epithelial discoidin domain-containing receptor 1 precursor(EC 2.7.10.1) (Epithelial discoidin domain receptor 1) (Tyrosinekinase DDR) (Discoidin receptor tyrosine kinase) (Tyrosine-proteinkinase CAK) (Cell adhesion kinase) (TRK E) (Protein-tyrosine kinaseRTK 6) (HGK2) (CD167a antigen)."},{"key":"Xoff","value":"0.0"},{"key":"Yoff","value":"0.0"}],[{"key":"spotRow","value":"2"},{"key":"spotCol","value":"11"},{"key":"ID","value":"DYR1A_212_224"},{"key":"Sequence","value":"KHDTEMKYYIVHL"},{"key":"Tyr","value":"[219, 220]"},{"key":"SpotConcentration (�M)","value":"1000.0"},{"key":"UniprotAccession","value":"Q13627"},{"key":"Description","value":"Dual specificity tyrosine-phosphorylation-regulated kinase 1A(EC 2.7.12.1) (Protein kinase minibrain homolog) (MNBH) (HP86) (Dualspecificity YAK1-related kinase) (hMNB)."},{"key":"Xoff","value":"0.0"},{"key":"Yoff","value":"0.0"}],[{"key":"spotRow","value":"2"},{"key":"spotCol","value":"12"},{"key":"ID","value":"DYR1A_312_324"},{"key":"Sequence","value":"CQLGQRIYQYIQS"},{"key":"Tyr","value":"[319, 321]"},{"key":"SpotConcentration (�M)","value":"1000.0"},{"key":"UniprotAccession","value":"Q13627"},{"key":"Description","value":"Dual specificity tyrosine-phosphorylation-regulated kinase 1A(EC 2.7.12.1) (Protein kinase minibrain homolog) (MNBH) (HP86) (Dualspecificity YAK1-related kinase) (hMNB)."},{"key":"Xoff","value":"0.0"},{"key":"Yoff","value":"0.0"}],[{"key":"spotRow","value":"3"},{"key":"spotCol","value":"1"},{"key":"ID","value":"EFS_246_258"},{"key":"Sequence","value":"GGTDEGIYDVPLL"},{"key":"Tyr","value":"[253]"},{"key":"SpotConcentration (�M)","value":"500.0"},{"key":"UniprotAccession","value":"O43281"},{"key":"Description","value":"Embryonal Fyn-associated substrate (HEFS)."},{"key":"Xoff","value":"0.0"},{"key":"Yoff","value":"0.0"}],[{"key":"spotRow","value":"3"},{"key":"spotCol","value":"2"},{"key":"ID","value":"EFS_246_258_Y253F"},{"key":"Sequence","value":"GGTDEGIFDVPLL"},{"key":"Tyr","value":"[]"},{"key":"SpotConcentration (�M)","value":"500.0"},{"key":"UniprotAccession","value":"O43281"},{"key":"Description","value":"Embryonal Fyn-associated substrate (HEFS)."},{"key":"Xoff","value":"0.0"},{"key":"Yoff","value":"0.0"}],[{"key":"spotRow","value":"3"},{"key":"spotCol","value":"3"},{"key":"ID","value":"EGFR_1062_1074"},{"key":"Sequence","value":"EDSFLQRYSSDPT"},{"key":"Tyr","value":"[1069]"},{"key":"SpotConcentration (�M)","value":"1000.0"},{"key":"UniprotAccession","value":"P00533"},{"key":"Description","value":"Epidermal growth factor receptor precursor (EC 2.7.10.1) (Receptortyrosine-protein kinase ErbB-1)."},{"key":"Xoff","value":"0.0"},{"key":"Yoff","value":"0.0"}],[{"key":"spotRow","value":"3"},{"key":"spotCol","value":"4"},{"key":"ID","value":"EGFR_1103_1115"},{"key":"Sequence","value":"GSVQNPVYHNQPL"},{"key":"Tyr","value":"[1110]"},{"key":"SpotConcentration (�M)","value":"1000.0"},{"key":"UniprotAccession","value":"P00533"},{"key":"Description","value":"Epidermal growth factor receptor precursor (EC 2.7.10.1) (Receptortyrosine-protein kinase ErbB-1)."},{"key":"Xoff","value":"0.0"},{"key":"Yoff","value":"0.0"}],[{"key":"spotRow","value":"3"},{"key":"spotCol","value":"5"},{"key":"ID","value":"EGFR_1118_1130"},{"key":"Sequence","value":"APSRDPHYQDPHS"},{"key":"Tyr","value":"[1125]"},{"key":"SpotConcentration (�M)","value":"1000.0"},{"key":"UniprotAccession","value":"P00533"},{"key":"Description","value":"Epidermal growth factor receptor precursor (EC 2.7.10.1) (Receptortyrosine-protein kinase ErbB-1)."},{"key":"Xoff","value":"0.0"},{"key":"Yoff","value":"0.0"}],[{"key":"spotRow","value":"3"},{"key":"spotCol","value":"6"},{"key":"ID","value":"EGFR_1165_1177"},{"key":"Sequence","value":"ISLDNPDYQQDFF"},{"key":"Tyr","value":"[1172]"},{"key":"SpotConcentration (�M)","value":"1000.0"},{"key":"UniprotAccession","value":"P00533"},{"key":"Description","value":"Epidermal growth factor receptor precursor (EC 2.7.10.1) (Receptortyrosine-protein kinase ErbB-1)."},{"key":"Xoff","value":"0.0"},{"key":"Yoff","value":"0.0"}],[{"key":"spotRow","value":"3"},{"key":"spotCol","value":"7"},{"key":"ID","value":"EGFR_1190_1202"},{"key":"Sequence","value":"STAENAEYLRVAP"},{"key":"Tyr","value":"[1197]"},{"key":"SpotConcentration (�M)","value":"1000.0"},{"key":"UniprotAccession","value":"P00533"},{"key":"Description","value":"Epidermal growth factor receptor precursor (EC 2.7.10.1) (Receptortyrosine-protein kinase ErbB-1)."},{"key":"Xoff","value":"0.0"},{"key":"Yoff","value":"0.0"}],[{"key":"spotRow","value":"3"},{"key":"spotCol","value":"8"},{"key":"ID","value":"EGFR_862_874"},{"key":"Sequence","value":"LGAEEKEYHAEGG"},{"key":"Tyr","value":"[869]"},{"key":"SpotConcentration (�M)","value":"1000.0"},{"key":"UniprotAccession","value":"P00533"},{"key":"Description","value":"Epidermal growth factor receptor precursor (EC 2.7.10.1) (Receptortyrosine-protein kinase ErbB-1)."},{"key":"Xoff","value":"0.0"},{"key":"Yoff","value":"0.0"}],[{"key":"spotRow","value":"3"},{"key":"spotCol","value":"9"},{"key":"ID","value":"EGFR_908_920"},{"key":"Sequence","value":"MTFGSKPYDGIPA"},{"key":"Tyr","value":"[915]"},{"key":"SpotConcentration (�M)","value":"1000.0"},{"key":"UniprotAccession","value":"P00533"},{"key":"Description","value":"Epidermal growth factor receptor precursor (EC 2.7.10.1) (Receptortyrosine-protein kinase ErbB-1)."},{"key":"Xoff","value":"0.0"},{"key":"Yoff","value":"0.0"}],[{"key":"spotRow","value":"3"},{"key":"spotCol","value":"10"},{"key":"ID","value":"ENOG_37_49"},{"key":"Sequence","value":"SGASTGIYEALEL"},{"key":"Tyr","value":"[44]"},{"key":"SpotConcentration (�M)","value":"1000.0"},{"key":"UniprotAccession","value":"P09104"},{"key":"Description","value":"Gamma-enolase (EC 4.2.1.11) (2-phospho-D-glycerate hydro-lyase)(Neural enolase) (Neuron-specific enolase) (NSE) (Enolase 2)."},{"key":"Xoff","value":"0.0"},{"key":"Yoff","value":"0.0"}],[{"key":"spotRow","value":"3"},{"key":"spotCol","value":"11"},{"key":"ID","value":"EPHA1_774_786"},{"key":"Sequence","value":"LDDFDGTYETQGG"},{"key":"Tyr","value":"[781]"},{"key":"SpotConcentration (�M)","value":"1000.0"},{"key":"UniprotAccession","value":"P21709"},{"key":"Description","value":"Ephrin type-A receptor 1 precursor (EC 2.7.10.1) (Tyrosine-proteinkinase receptor EPH)."},{"key":"Xoff","value":"0.0"},{"key":"Yoff","value":"0.0"}],[{"key":"spotRow","value":"3"},{"key":"spotCol","value":"12"},{"key":"ID","value":"EPHA2_581_593"},{"key":"Sequence","value":"QLKPLKTYVDPHT"},{"key":"Tyr","value":"[588]"},{"key":"SpotConcentration (�M)","value":"1000.0"},{"key":"UniprotAccession","value":"P29317"},{"key":"Description","value":"Ephrin type-A receptor 2 precursor (EC 2.7.10.1) (Tyrosine-proteinkinase receptor ECK) (Epithelial cell kinase)."},{"key":"Xoff","value":"0.0"},{"key":"Yoff","value":"0.0"}],[{"key":"spotRow","value":"4"},{"key":"spotCol","value":"1"},{"key":"ID","value":"EPHA2_765_777"},{"key":"Sequence","value":"EDDPEATYTTSGG"},{"key":"Tyr","value":"[772]"},{"key":"SpotConcentration (�M)","value":"1000.0"},{"key":"UniprotAccession","value":"P29317"},{"key":"Description","value":"Ephrin type-A receptor 2 precursor (EC 2.7.10.1) (Tyrosine-proteinkinase receptor ECK) (Epithelial cell kinase)."},{"key":"Xoff","value":"0.0"},{"key":"Yoff","value":"0.0"}],[{"key":"spotRow","value":"4"},{"key":"spotCol","value":"2"},{"key":"ID","value":"EPHA4_589_601"},{"key":"Sequence","value":"LNQGVRTYVDPFT"},{"key":"Tyr","value":"[596]"},{"key":"SpotConcentration (�M)","value":"1000.0"},{"key":"UniprotAccession","value":"P54764"},{"key":"Description","value":"Ephrin type-A receptor 4 precursor (EC 2.7.10.1) (Tyrosine-proteinkinase receptor SEK) (Receptor protein-tyrosine kinase HEK8)(Tyrosine-protein kinase TYRO1)."},{"key":"Xoff","value":"0.0"},{"key":"Yoff","value":"0.0"}],[{"key":"spotRow","value":"4"},{"key":"spotCol","value":"3"},{"key":"ID","value":"EPHA4_921_933"},{"key":"Sequence","value":"QAIKMDRYKDNFT"},{"key":"Tyr","value":"[928]"},{"key":"SpotConcentration (�M)","value":"1000.0"},{"key":"UniprotAccession","value":"P54764"},{"key":"Description","value":"Ephrin type-A receptor 4 precursor (EC 2.7.10.1) (Tyrosine-proteinkinase receptor SEK) (Receptor protein-tyrosine kinase HEK8)(Tyrosine-protein kinase TYRO1)."},{"key":"Xoff","value":"0.0"},{"key":"Yoff","value":"0.0"}],[{"key":"spotRow","value":"4"},{"key":"spotCol","value":"4"},{"key":"ID","value":"EPHA7_607_619"},{"key":"Sequence","value":"TYIDPETYEDPNR"},{"key":"Tyr","value":"[608, 614]"},{"key":"SpotConcentration (�M)","value":"1000.0"},{"key":"UniprotAccession","value":"Q15375"},{"key":"Description","value":"Ephrin type-A receptor 7 precursor (EC 2.7.10.1) (Tyrosine-proteinkinase receptor EHK-3) (EPH homology kinase 3) (Receptor protein-tyrosine kinase HEK11)."},{"key":"Xoff","value":"0.0"},{"key":"Yoff","value":"0.0"}],[{"key":"spotRow","value":"4"},{"key":"spotCol","value":"5"},{"key":"ID","value":"EPHB1_771_783"},{"key":"Sequence","value":"DDTSDPTYTSSLG"},{"key":"Tyr","value":"[778]"},{"key":"SpotConcentration (�M)","value":"1000.0"},{"key":"UniprotAccession","value":"P54762"},{"key":"Description","value":"Ephrin type-B receptor 1 precursor (EC 2.7.10.1) (Tyrosine-proteinkinase receptor EPH-2) (NET) (HEK6) (ELK)."},{"key":"Xoff","value":"0.0"},{"key":"Yoff","value":"0.0"}],[{"key":"spotRow","value":"4"},{"key":"spotCol","value":"6"},{"key":"ID","value":"EPHB1_921_933"},{"key":"Sequence","value":"SAIKMVQYRDSFL"},{"key":"Tyr","value":"[928]"},{"key":"SpotConcentration (�M)","value":"1000.0"},{"key":"UniprotAccession","value":"P54762"},{"key":"Description","value":"Ephrin type-B receptor 1 precursor (EC 2.7.10.1) (Tyrosine-proteinkinase receptor EPH-2) (NET) (HEK6) (ELK)."},{"key":"Xoff","value":"0.0"},{"key":"Yoff","value":"0.0"}],[{"key":"spotRow","value":"4"},{"key":"spotCol","value":"7"},{"key":"ID","value":"EPHB4_583_595"},{"key":"Sequence","value":"IGHGTKVYIDPFT"},{"key":"Tyr","value":"[590]"},{"key":"SpotConcentration (�M)","value":"1000.0"},{"key":"UniprotAccession","value":"P54760"},{"key":"Description","value":"Ephrin type-B receptor 4 precursor (EC 2.7.10.1) (Tyrosine-proteinkinase receptor HTK) (Tyrosine-protein kinase TYRO11)."},{"key":"Xoff","value":"0.0"},{"key":"Yoff","value":"0.0"}],[{"key":"spotRow","value":"4"},{"key":"spotCol","value":"8"},{"key":"ID","value":"EPOR_361_373"},{"key":"Sequence","value":"SEHAQDTYLVLDK"},{"key":"Tyr","value":"[368]"},{"key":"SpotConcentration (�M)","value":"1000.0"},{"key":"UniprotAccession","value":"P19235"},{"key":"Description","value":"Erythropoietin receptor precursor (EPO-R)."},{"key":"Xoff","value":"0.0"},{"key":"Yoff","value":"0.0"}],[{"key":"spotRow","value":"4"},{"key":"spotCol","value":"9"},{"key":"ID","value":"EPOR_419_431"},{"key":"Sequence","value":"ASAASFEYTILDP"},{"key":"Tyr","value":"[426]"},{"key":"SpotConcentration (�M)","value":"1000.0"},{"key":"UniprotAccession","value":"P19235"},{"key":"Description","value":"Erythropoietin receptor precursor (EPO-R)."},{"key":"Xoff","value":"0.0"},{"key":"Yoff","value":"0.0"}],[{"key":"spotRow","value":"4"},{"key":"spotCol","value":"10"},{"key":"ID","value":"ERBB2_1241_1253"},{"key":"Sequence","value":"PTAENPEYLGLDV"},{"key":"Tyr","value":"[1248]"},{"key":"SpotConcentration (�M)","value":"1000.0"},{"key":"UniprotAccession","value":"P04626"},{"key":"Description","value":"Receptor tyrosine-protein kinase erbB-2 precursor (EC 2.7.10.1)(p185erbB2) (C-erbB-2) (NEU proto-oncogene) (Tyrosine kinase-type cellsurface receptor HER2) (MLN 19) (CD340 antigen)."},{"key":"Xoff","value":"0.0"},{"key":"Yoff","value":"0.0"}],[{"key":"spotRow","value":"4"},{"key":"spotCol","value":"11"},{"key":"ID","value":"ERBB2_870_882"},{"key":"Sequence","value":"LDIDETEYHADGG"},{"key":"Tyr","value":"[877]"},{"key":"SpotConcentration (�M)","value":"1000.0"},{"key":"UniprotAccession","value":"P04626"},{"key":"Description","value":"Receptor tyrosine-protein kinase erbB-2 precursor (EC 2.7.10.1)(p185erbB2) (C-erbB-2) (NEU proto-oncogene) (Tyrosine kinase-type cellsurface receptor HER2) (MLN 19) (CD340 antigen)."},{"key":"Xoff","value":"0.0"},{"key":"Yoff","value":"0.0"}],[{"key":"spotRow","value":"4"},{"key":"spotCol","value":"12"},{"key":"ID","value":"ERBB4_1181_1193"},{"key":"Sequence","value":"QALDNPEYHNASN"},{"key":"Tyr","value":"[1188]"},{"key":"SpotConcentration (�M)","value":"1000.0"},{"key":"UniprotAccession","value":"Q15303"},{"key":"Description","value":"Receptor tyrosine-protein kinase erbB-4 precursor (EC 2.7.10.1)(p180erbB4) (Tyrosine kinase-type cell surface receptor HER4)."},{"key":"Xoff","value":"0.0"},{"key":"Yoff","value":"0.0"}],[{"key":"spotRow","value":"5"},{"key":"spotCol","value":"1"},{"key":"ID","value":"ERBB4_1277_1289"},{"key":"Sequence","value":"IVAENPEYLSEFS"},{"key":"Tyr","value":"[1284]"},{"key":"SpotConcentration (�M)","value":"1000.0"},{"key":"UniprotAccession","value":"Q15303"},{"key":"Description","value":"Receptor tyrosine-protein kinase erbB-4 precursor (EC 2.7.10.1)(p180erbB4) (Tyrosine kinase-type cell surface receptor HER4)."},{"key":"Xoff","value":"0.0"},{"key":"Yoff","value":"0.0"}],[{"key":"spotRow","value":"5"},{"key":"spotCol","value":"2"},{"key":"ID","value":"FABPH_13_25"},{"key":"Sequence","value":"DSKNFDDYMKSLG"},{"key":"Tyr","value":"[20]"},{"key":"SpotConcentration (�M)","value":"1000.0"},{"key":"UniprotAccession","value":"P05413"},{"key":"Description","value":"Fatty acid-binding protein, heart (H-FABP) (Heart-type fatty acid-binding protein) (Muscle fatty acid-binding protein) (M-FABP)(Mammary-derived growth inhibitor) (MDGI)."},{"key":"Xoff","value":"0.0"},{"key":"Yoff","value":"0.0"}],[{"key":"spotRow","value":"5"},{"key":"spotCol","value":"3"},{"key":"ID","value":"FAK1_569_581"},{"key":"Sequence","value":"RYMEDSTYYKASK"},{"key":"Tyr","value":"[570, 576, 577]"},{"key":"SpotConcentration (�M)","value":"1000.0"},{"key":"UniprotAccession","value":"Q05397"},{"key":"Description","value":"Focal adhesion kinase 1 (EC 2.7.10.2) (FADK 1) (pp125FAK) (Protein-tyrosine kinase 2)."},{"key":"Xoff","value":"0.0"},{"key":"Yoff","value":"0.0"}],[{"key":"spotRow","value":"5"},{"key":"spotCol","value":"4"},{"key":"ID","value":"FAK2_572_584"},{"key":"Sequence","value":"RYIEDEDYYKASV"},{"key":"Tyr","value":"[573, 579, 580]"},{"key":"SpotConcentration (�M)","value":"1000.0"},{"key":"UniprotAccession","value":"Q14289"},{"key":"Description","value":"Protein tyrosine kinase 2 beta (EC 2.7.10.2) (Focal adhesion kinase 2)(FADK 2) (Proline-rich tyrosine kinase 2) (Cell adhesion kinase beta)(CAK beta) (Calcium-dependent tyrosine kinase) (CADTK) (Relatedadhesion focal tyrosine kinase) (RAFTK)."},{"key":"Xoff","value":"0.0"},{"key":"Yoff","value":"0.0"}],[{"key":"spotRow","value":"5"},{"key":"spotCol","value":"5"},{"key":"ID","value":"FER_707_719"},{"key":"Sequence","value":"RQEDGGVYSSSGL"},{"key":"Tyr","value":"[714]"},{"key":"SpotConcentration (�M)","value":"1000.0"},{"key":"UniprotAccession","value":"P16591"},{"key":"Description","value":"Proto-oncogene tyrosine-protein kinase FER (EC 2.7.10.2) (p94-FER) (c-FER) (Tyrosine kinase 3)."},{"key":"Xoff","value":"0.0"},{"key":"Yoff","value":"0.0"}],[{"key":"spotRow","value":"5"},{"key":"spotCol","value":"6"},{"key":"ID","value":"FES_706_718"},{"key":"Sequence","value":"REEADGVYAASGG"},{"key":"Tyr","value":"[713]"},{"key":"SpotConcentration (�M)","value":"1000.0"},{"key":"UniprotAccession","value":"P07332"},{"key":"Description","value":"Proto-oncogene tyrosine-protein kinase Fes/Fps (EC 2.7.10.2) (C-Fes)."},{"key":"Xoff","value":"0.0"},{"key":"Yoff","value":"0.0"}],[{"key":"spotRow","value":"5"},{"key":"spotCol","value":"7"},{"key":"ID","value":"FGFR1_761_773"},{"key":"Sequence","value":"TSNQEYLDLSMPL"},{"key":"Tyr","value":"[766]"},{"key":"SpotConcentration (�M)","value":"1000.0"},{"key":"UniprotAccession","value":"P11362"},{"key":"Description","value":"Basic fibroblast growth factor receptor 1 precursor (EC 2.7.10.1)(FGFR-1) (bFGF-R) (Fms-like tyrosine kinase 2) (c-fgr) (CD331antigen)."},{"key":"Xoff","value":"0.0"},{"key":"Yoff","value":"0.0"}],[{"key":"spotRow","value":"5"},{"key":"spotCol","value":"8"},{"key":"ID","value":"FGFR2_762_774"},{"key":"Sequence","value":"TLTTNEEYLDLSQ"},{"key":"Tyr","value":"[769]"},{"key":"SpotConcentration (�M)","value":"1000.0"},{"key":"UniprotAccession","value":"P21802"},{"key":"Description","value":"Fibroblast growth factor receptor 2 precursor (EC 2.7.10.1) (FGFR-2)(Keratinocyte growth factor receptor 2) (CD332 antigen)."},{"key":"Xoff","value":"0.0"},{"key":"Yoff","value":"0.0"}],[{"key":"spotRow","value":"5"},{"key":"spotCol","value":"9"},{"key":"ID","value":"FGFR3_641_653"},{"key":"Sequence","value":"DVHNLDYYKKTTN"},{"key":"Tyr","value":"[647, 648]"},{"key":"SpotConcentration (�M)","value":"1000.0"},{"key":"UniprotAccession","value":"P22607"},{"key":"Description","value":"Fibroblast growth factor receptor 3 precursor (EC 2.7.10.1) (FGFR-3)(CD333 antigen)."},{"key":"Xoff","value":"0.0"},{"key":"Yoff","value":"0.0"}],[{"key":"spotRow","value":"5"},{"key":"spotCol","value":"10"},{"key":"ID","value":"FGFR3_753_765"},{"key":"Sequence","value":"TVTSTDEYLDLSA"},{"key":"Tyr","value":"[760]"},{"key":"SpotConcentration (�M)","value":"1000.0"},{"key":"UniprotAccession","value":"P22607"},{"key":"Description","value":"Fibroblast growth factor receptor 3 precursor (EC 2.7.10.1) (FGFR-3)(CD333 antigen)."},{"key":"Xoff","value":"0.0"},{"key":"Yoff","value":"0.0"}],[{"key":"spotRow","value":"5"},{"key":"spotCol","value":"11"},{"key":"ID","value":"FRK_380_392"},{"key":"Sequence","value":"KVDNEDIYESRHE"},{"key":"Tyr","value":"[387]"},{"key":"SpotConcentration (�M)","value":"1000.0"},{"key":"UniprotAccession","value":"P42685"},{"key":"Description","value":"Tyrosine-protein kinase FRK (EC 2.7.10.2) (FYN-related kinase)(Nuclear tyrosine protein kinase RAK)."},{"key":"Xoff","value":"0.0"},{"key":"Yoff","value":"0.0"}],[{"key":"spotRow","value":"5"},{"key":"spotCol","value":"12"},{"key":"ID","value":"INSR_1348_1360"},{"key":"Sequence","value":"SLGFKRSYEEHIP"},{"key":"Tyr","value":"[1355]"},{"key":"SpotConcentration (�M)","value":"1000.0"},{"key":"UniprotAccession","value":"P06213"},{"key":"Description","value":"Insulin receptor precursor (EC 2.7.10.1) (IR) (CD220 antigen)[Contains: Insulin receptor subunit alpha; Insulin receptor subunitbeta]."},{"key":"Xoff","value":"0.0"},{"key":"Yoff","value":"0.0"}],[{"key":"spotRow","value":"6"},{"key":"spotCol","value":"1"},{"key":"ID","value":"INSR_992_1004"},{"key":"Sequence","value":"YASSNPEYLSASD"},{"key":"Tyr","value":"[992, 999]"},{"key":"SpotConcentration (�M)","value":"1000.0"},{"key":"UniprotAccession","value":"P06213"},{"key":"Description","value":"Insulin receptor precursor (EC 2.7.10.1) (IR) (CD220 antigen)[Contains: Insulin receptor subunit alpha; Insulin receptor subunitbeta]."},{"key":"Xoff","value":"0.0"},{"key":"Yoff","value":"0.0"}],[{"key":"spotRow","value":"6"},{"key":"spotCol","value":"2"},{"key":"ID","value":"JAK1_1015_1027"},{"key":"Sequence","value":"AIETDKEYYTVKD"},{"key":"Tyr","value":"[1022, 1023]"},{"key":"SpotConcentration (�M)","value":"1000.0"},{"key":"UniprotAccession","value":"P23458"},{"key":"Description","value":"Tyrosine-protein kinase JAK1 (EC 2.7.10.2) (Janus kinase 1) (JAK-1)."},{"key":"Xoff","value":"0.0"},{"key":"Yoff","value":"0.0"}],[{"key":"spotRow","value":"6"},{"key":"spotCol","value":"3"},{"key":"ID","value":"JAK2_563_577"},{"key":"Sequence","value":"VRREVGDYGQLHETE"},{"key":"Tyr","value":"[570]"},{"key":"SpotConcentration (�M)","value":"1000.0"},{"key":"UniprotAccession","value":"O60674"},{"key":"Description","value":"Tyrosine-protein kinase JAK2 (EC 2.7.10.2) (Janus kinase 2) (JAK-2)."},{"key":"Xoff","value":"0.0"},{"key":"Yoff","value":"0.0"}],[{"key":"spotRow","value":"6"},{"key":"spotCol","value":"4"},{"key":"ID","value":"K2C6B_53_65"},{"key":"Sequence","value":"GAGFGSRSLYGLG"},{"key":"Tyr","value":"[62]"},{"key":"SpotConcentration (�M)","value":"1000.0"},{"key":"UniprotAccession","value":"P04259"},{"key":"Description","value":"Keratin, type II cytoskeletal 6B (Cytokeratin-6B) (CK 6B) (K6bkeratin)."},{"key":"Xoff","value":"0.0"},{"key":"Yoff","value":"0.0"}],[{"key":"spotRow","value":"6"},{"key":"spotCol","value":"5"},{"key":"ID","value":"K2C8_425_437"},{"key":"Sequence","value":"SAYGGLTSPGLSY"},{"key":"Tyr","value":"[427, 437]"},{"key":"SpotConcentration (�M)","value":"1000.0"},{"key":"UniprotAccession","value":"P05787"},{"key":"Description","value":"Keratin, type II cytoskeletal 8 (Cytokeratin-8) (CK-8) (Keratin-8)(K8)."},{"key":"Xoff","value":"0.0"},{"key":"Yoff","value":"0.0"}],[{"key":"spotRow","value":"6"},{"key":"spotCol","value":"6"},{"key":"ID","value":"KSYK_518_530"},{"key":"Sequence","value":"ALRADENYYKAQT"},{"key":"Tyr","value":"[525, 526]"},{"key":"SpotConcentration (�M)","value":"1000.0"},{"key":"UniprotAccession","value":"P43405"},{"key":"Description","value":"Tyrosine-protein kinase SYK (EC 2.7.10.2) (Spleen tyrosine kinase)."},{"key":"Xoff","value":"0.0"},{"key":"Yoff","value":"0.0"}],[{"key":"spotRow","value":"6"},{"key":"spotCol","value":"7"},{"key":"ID","value":"LAT_194_206"},{"key":"Sequence","value":"MESIDDYVNVPES"},{"key":"Tyr","value":"[200]"},{"key":"SpotConcentration (�M)","value":"1000.0"},{"key":"UniprotAccession","value":"O43561"},{"key":"Description","value":"Linker for activation of T-cells family member 1 (36 kDa phospho-tyrosine adapter protein) (pp36) (p36-38)."},{"key":"Xoff","value":"0.0"},{"key":"Yoff","value":"0.0"}],[{"key":"spotRow","value":"6"},{"key":"spotCol","value":"8"},{"key":"ID","value":"LAT_249_261"},{"key":"Sequence","value":"EEGAPDYENLQEL"},{"key":"Tyr","value":"[255]"},{"key":"SpotConcentration (�M)","value":"1000.0"},{"key":"UniprotAccession","value":"O43561"},{"key":"Description","value":"Linker for activation of T-cells family member 1 (36 kDa phospho-tyrosine adapter protein) (pp36) (p36-38)."},{"key":"Xoff","value":"0.0"},{"key":"Yoff","value":"0.0"}],[{"key":"spotRow","value":"6"},{"key":"spotCol","value":"9"},{"key":"ID","value":"LCK_387_399"},{"key":"Sequence","value":"RLIEDNEYTAREG"},{"key":"Tyr","value":"[394]"},{"key":"SpotConcentration (�M)","value":"1000.0"},{"key":"UniprotAccession","value":"P06239"},{"key":"Description","value":"Proto-oncogene tyrosine-protein kinase LCK (EC 2.7.10.2) (p56-LCK)(Lymphocyte cell-specific protein-tyrosine kinase) (LSK) (T cell-specific protein-tyrosine kinase)."},{"key":"Xoff","value":"0.0"},{"key":"Yoff","value":"0.0"}],[{"key":"spotRow","value":"6"},{"key":"spotCol","value":"10"},{"key":"ID","value":"MBP_198_210"},{"key":"Sequence","value":"ARTAHYGSLPQKS"},{"key":"Tyr","value":"[203]"},{"key":"SpotConcentration (�M)","value":"1000.0"},{"key":"UniprotAccession","value":"P02686"},{"key":"Description","value":"Myelin basic protein (MBP) (Myelin A1 protein) (Myelin membraneencephalitogenic protein)."},{"key":"Xoff","value":"0.0"},{"key":"Yoff","value":"0.0"}],[{"key":"spotRow","value":"6"},{"key":"spotCol","value":"11"},{"key":"ID","value":"MBP_259_271"},{"key":"Sequence","value":"FGYGGRASDYKSA"},{"key":"Tyr","value":"[261, 268]"},{"key":"SpotConcentration (�M)","value":"1000.0"},{"key":"UniprotAccession","value":"P02686"},{"key":"Description","value":"Myelin basic protein (MBP) (Myelin A1 protein) (Myelin membraneencephalitogenic protein)."},{"key":"Xoff","value":"0.0"},{"key":"Yoff","value":"0.0"}],[{"key":"spotRow","value":"6"},{"key":"spotCol","value":"12"},{"key":"ID","value":"MBP_263_275"},{"key":"Sequence","value":"GRASDYKSAHKGF"},{"key":"Tyr","value":"[268]"},{"key":"SpotConcentration (�M)","value":"1000.0"},{"key":"UniprotAccession","value":"P02686"},{"key":"Description","value":"Myelin basic protein (MBP) (Myelin A1 protein) (Myelin membraneencephalitogenic protein)."},{"key":"Xoff","value":"0.0"},{"key":"Yoff","value":"0.0"}],[{"key":"spotRow","value":"7"},{"key":"spotCol","value":"1"},{"key":"ID","value":"MET_1227_1239"},{"key":"Sequence","value":"RDMYDKEYYSVHN"},{"key":"Tyr","value":"[1230, 1234, 1235]"},{"key":"SpotConcentration (�M)","value":"1000.0"},{"key":"UniprotAccession","value":"P08581"},{"key":"Description","value":"Hepatocyte growth factor receptor precursor (EC 2.7.10.1) (HGFreceptor) (Scatter factor receptor) (SF receptor) (HGF/SF receptor)(Met proto-oncogene tyrosine kinase) (c-Met)."},{"key":"Xoff","value":"0.0"},{"key":"Yoff","value":"0.0"}],[{"key":"spotRow","value":"7"},{"key":"spotCol","value":"2"},{"key":"ID","value":"MK01_180_192"},{"key":"Sequence","value":"HTGFLTEYVATRW"},{"key":"Tyr","value":"[187]"},{"key":"SpotConcentration (�M)","value":"1000.0"},{"key":"UniprotAccession","value":"P28482"},{"key":"Description","value":"Mitogen-activated protein kinase 1 (EC 2.7.11.24) (Extracellular signal-regulated kinase 2) (ERK-2) (Mitogen-activated protein kinase 2) (MAP kinase 2) (MAPK 2) (p42-MAPK) (ERT1)."},{"key":"Xoff","value":"0.0"},{"key":"Yoff","value":"0.0"}],[{"key":"spotRow","value":"7"},{"key":"spotCol","value":"3"},{"key":"ID","value":"MK01_198_210"},{"key":"Sequence","value":"IMLNSKGYTKSID"},{"key":"Tyr","value":"[205]"},{"key":"SpotConcentration (�M)","value":"1000.0"},{"key":"UniprotAccession","value":"P28482"},{"key":"Description","value":"Mitogen-activated protein kinase 1 (EC 2.7.11.24) (Extracellular signal-regulated kinase 2) (ERK-2) (Mitogen-activated protein kinase 2) (MAP kinase 2) (MAPK 2) (p42-MAPK) (ERT1)."},{"key":"Xoff","value":"0.0"},{"key":"Yoff","value":"0.0"}],[{"key":"spotRow","value":"7"},{"key":"spotCol","value":"4"},{"key":"ID","value":"MK07_211_223"},{"key":"Sequence","value":"AEHQYFMTEYVAT"},{"key":"Tyr","value":"[215, 220]"},{"key":"SpotConcentration (�M)","value":"1000.0"},{"key":"UniprotAccession","value":"Q13164"},{"key":"Description","value":"Mitogen-activated protein kinase 7 (EC 2.7.11.24) (Extracellularsignal-regulated kinase 5) (ERK-5) (ERK4) (BMK1 kinase)."},{"key":"Xoff","value":"0.0"},{"key":"Yoff","value":"0.0"}],[{"key":"spotRow","value":"7"},{"key":"spotCol","value":"5"},{"key":"ID","value":"MK10_216_228"},{"key":"Sequence","value":"TSFMMTPYVVTRY"},{"key":"Tyr","value":"[223, 228]"},{"key":"SpotConcentration (�M)","value":"1000.0"},{"key":"UniprotAccession","value":"P53779"},{"key":"Description","value":"Mitogen-activated protein kinase 10 (EC 2.7.11.24) (Stress-activated protein kinase JNK3) (c-Jun N-terminal kinase 3) (MAP kinase p49 3F12)."},{"key":"Xoff","value":"0.0"},{"key":"Yoff","value":"0.0"}],[{"key":"spotRow","value":"7"},{"key":"spotCol","value":"6"},{"key":"ID","value":"MK12_178_190"},{"key":"Sequence","value":"ADSEMTGYVVTRW"},{"key":"Tyr","value":"[185]"},{"key":"SpotConcentration (�M)","value":"1000.0"},{"key":"UniprotAccession","value":"P53778"},{"key":"Description","value":"Mitogen-activated protein kinase 12 (EC 2.7.11.24) (Extracellularsignal-regulated kinase 6) (ERK-6) (ERK5) (Stress-activated proteinkinase 3) (Mitogen-activated protein kinase p38 gamma) (MAP kinase p38gamma)."},{"key":"Xoff","value":"0.0"},{"key":"Yoff","value":"0.0"}],[{"key":"spotRow","value":"7"},{"key":"spotCol","value":"7"},{"key":"ID","value":"MK14_173_185"},{"key":"Sequence","value":"RHTDDEMTGYVAT"},{"key":"Tyr","value":"[182]"},{"key":"SpotConcentration (�M)","value":"1000.0"},{"key":"UniprotAccession","value":"Q16539"},{"key":"Description","value":"Mitogen-activated protein kinase 14 (EC 2.7.11.24) (Mitogen-activatedprotein kinase p38 alpha) (MAP kinase p38 alpha) (Cytokine suppressiveanti-inflammatory drug-binding protein) (CSAID-binding protein) (CSBP)(MAX-interacting protein 2) (MAP kinase MXI2) (SAPK2A)."},{"key":"Xoff","value":"0.0"},{"key":"Yoff","value":"0.0"}],[{"key":"spotRow","value":"7"},{"key":"spotCol","value":"8"},{"key":"ID","value":"NCF1_313_325"},{"key":"Sequence","value":"QRSRKRLSQDAYR"},{"key":"Tyr","value":"[324]"},{"key":"SpotConcentration (�M)","value":"1000.0"},{"key":"UniprotAccession","value":"P14598"},{"key":"Description","value":"Neutrophil cytosol factor 1 (NCF-1) (Neutrophil NADPH oxidase factor1) (47 kDa neutrophil oxidase factor) (p47-phox) (NCF-47K) (47 kDaautosomal chronic granulomatous disease protein) (Nox organizer 2)(Nox-organizing protein 2) (SH3 and PX domain-containing protein 1A)."},{"key":"Xoff","value":"0.0"},{"key":"Yoff","value":"0.0"}],[{"key":"spotRow","value":"7"},{"key":"spotCol","value":"9"},{"key":"ID","value":"NPT2A_501_513"},{"key":"Sequence","value":"AKALGKRTAKYRW"},{"key":"Tyr","value":"[511]"},{"key":"SpotConcentration (�M)","value":"1000.0"},{"key":"UniprotAccession","value":"Q06495"},{"key":"Description","value":"Sodium-dependent phosphate transport protein 2A (Sodium/phosphatecotransporter 2A) (Na(+)/Pi cotransporter 2A) (Sodium-phosphatetransport protein 2A) (Na(+)-dependent phosphate cotransporter 2A)(NaPi-2a) (Solute carrier family 34 member 1) (NaPi-3)."},{"key":"Xoff","value":"0.0"},{"key":"Yoff","value":"0.0"}],[{"key":"spotRow","value":"7"},{"key":"spotCol","value":"10"},{"key":"ID","value":"NTRK1_489_501"},{"key":"Sequence","value":"HIIENPQYFSDAC"},{"key":"Tyr","value":"[496]"},{"key":"SpotConcentration (�M)","value":"1000.0"},{"key":"UniprotAccession","value":"P04629"},{"key":"Description","value":"High affinity nerve growth factor receptor precursor (EC 2.7.10.1)(Neurotrophic tyrosine kinase receptor type 1) (TRK1-transformingtyrosine kinase protein) (p140-TrkA) (Trk-A)."},{"key":"Xoff","value":"0.0"},{"key":"Yoff","value":"0.0"}],[{"key":"spotRow","value":"7"},{"key":"spotCol","value":"11"},{"key":"ID","value":"NTRK2_509_521"},{"key":"Sequence","value":"PVIENPQYFGITN"},{"key":"Tyr","value":"[516]"},{"key":"SpotConcentration (�M)","value":"1000.0"},{"key":"UniprotAccession","value":"Q16620"},{"key":"Description","value":"BDNF/NT-3 growth factors receptor precursor (EC 2.7.10.1)(Neurotrophic tyrosine kinase receptor type 2) (TrkB tyrosine kinase)(GP145-TrkB) (Trk-B)."},{"key":"Xoff","value":"0.0"},{"key":"Yoff","value":"0.0"}],[{"key":"spotRow","value":"7"},{"key":"spotCol","value":"12"},{"key":"ID","value":"NTRK2_696_708"},{"key":"Sequence","value":"GMSRDVYSTDYYR"},{"key":"Tyr","value":"[702, 706, 707]"},{"key":"SpotConcentration (�M)","value":"1000.0"},{"key":"UniprotAccession","value":"Q16620"},{"key":"Description","value":"BDNF/NT-3 growth factors receptor precursor (EC 2.7.10.1)(Neurotrophic tyrosine kinase receptor type 2) (TrkB tyrosine kinase)(GP145-TrkB) (Trk-B)."},{"key":"Xoff","value":"0.0"},{"key":"Yoff","value":"0.0"}],[{"key":"spotRow","value":"8"},{"key":"spotCol","value":"1"},{"key":"ID","value":"ODBA_340_352"},{"key":"Sequence","value":"DDSSAYRSVDEVN"},{"key":"Tyr","value":"[345]"},{"key":"SpotConcentration (�M)","value":"1000.0"},{"key":"UniprotAccession","value":"P12694"},{"key":"Description","value":"2-oxoisovalerate dehydrogenase subunit alpha, mitochondrial precursor(EC 1.2.4.4) (Branched-chain alpha-keto acid dehydrogenase E1component alpha chain) (BCKDH E1-alpha) (BCKDE1A)."},{"key":"Xoff","value":"0.0"},{"key":"Yoff","value":"0.0"}],[{"key":"spotRow","value":"8"},{"key":"spotCol","value":"2"},{"key":"ID","value":"ODPAT_291_303"},{"key":"Sequence","value":"SMSDPGVSYRTRE"},{"key":"Tyr","value":"[299]"},{"key":"SpotConcentration (�M)","value":"1000.0"},{"key":"UniprotAccession","value":"P29803"},{"key":"Description","value":"Pyruvate dehydrogenase E1 component subunit alpha, testis-specificform, mitochondrial precursor (EC 1.2.4.1) (PDHE1-A type II)."},{"key":"Xoff","value":"0.0"},{"key":"Yoff","value":"0.0"}],[{"key":"spotRow","value":"8"},{"key":"spotCol","value":"3"},{"key":"ID","value":"PP2AB_297_309"},{"key":"Sequence","value":"EPHVTRRTPDYFL"},{"key":"Tyr","value":"[307]"},{"key":"SpotConcentration (�M)","value":"1000.0"},{"key":"UniprotAccession","value":"P62714"},{"key":"Description","value":"Serine/threonine-protein phosphatase 2A catalytic subunit beta isoform(EC 3.1.3.16) (PP2A-beta)."},{"key":"Xoff","value":"0.0"},{"key":"Yoff","value":"0.0"}],[{"key":"spotRow","value":"8"},{"key":"spotCol","value":"4"},{"key":"ID","value":"P85A_600_612"},{"key":"Sequence","value":"NENTEDQYSLVED"},{"key":"Tyr","value":"[607]"},{"key":"SpotConcentration (�M)","value":"1000.0"},{"key":"UniprotAccession","value":"P27986"},{"key":"Description","value":"Phosphatidylinositol 3-kinase regulatory subunit alpha (PI3-kinase p85subunit alpha) (PtdIns-3-kinase p85-alpha) (PI3K)."},{"key":"Xoff","value":"0.0"},{"key":"Yoff","value":"0.0"}],[{"key":"spotRow","value":"8"},{"key":"spotCol","value":"5"},{"key":"ID","value":"PAXI_111_123"},{"key":"Sequence","value":"VGEEEHVYSFPNK"},{"key":"Tyr","value":"[118]"},{"key":"SpotConcentration (�M)","value":"1000.0"},{"key":"UniprotAccession","value":"P49023"},{"key":"Description","value":"Paxillin."},{"key":"Xoff","value":"0.0"},{"key":"Yoff","value":"0.0"}],[{"key":"spotRow","value":"8"},{"key":"spotCol","value":"6"},{"key":"ID","value":"PAXI_24_36"},{"key":"Sequence","value":"FLSEETPYSYPTG"},{"key":"Tyr","value":"[31, 33]"},{"key":"SpotConcentration (�M)","value":"1000.0"},{"key":"UniprotAccession","value":"P49023"},{"key":"Description","value":"Paxillin."},{"key":"Xoff","value":"0.0"},{"key":"Yoff","value":"0.0"}],[{"key":"spotRow","value":"8"},{"key":"spotCol","value":"7"},{"key":"ID","value":"PDPK1_2_14"},{"key":"Sequence","value":"ARTTSQLYDAVPI"},{"key":"Tyr","value":"[9]"},{"key":"SpotConcentration (�M)","value":"1000.0"},{"key":"UniprotAccession","value":"O15530"},{"key":"Description","value":"3-phosphoinositide-dependent protein kinase 1 (EC 2.7.11.1) (hPDK1)."},{"key":"Xoff","value":"0.0"},{"key":"Yoff","value":"0.0"}],[{"key":"spotRow","value":"8"},{"key":"spotCol","value":"8"},{"key":"ID","value":"PDPK1_369_381"},{"key":"Sequence","value":"DEDCYGNYDNLLS"},{"key":"Tyr","value":"[373, 376]"},{"key":"SpotConcentration (�M)","value":"1000.0"},{"key":"UniprotAccession","value":"O15530"},{"key":"Description","value":"3-phosphoinositide-dependent protein kinase 1 (EC 2.7.11.1) (hPDK1)."},{"key":"Xoff","value":"0.0"},{"key":"Yoff","value":"0.0"}],[{"key":"spotRow","value":"8"},{"key":"spotCol","value":"9"},{"key":"ID","value":"PECA1_706_718"},{"key":"Sequence","value":"KKDTETVYSEVRK"},{"key":"Tyr","value":"[713]"},{"key":"SpotConcentration (�M)","value":"1000.0"},{"key":"UniprotAccession","value":"P16284"},{"key":"Description","value":"Platelet endothelial cell adhesion molecule precursor (PECAM-1)(EndoCAM) (GPIIA') (CD31 antigen)."},{"key":"Xoff","value":"0.0"},{"key":"Yoff","value":"0.0"}],[{"key":"spotRow","value":"8"},{"key":"spotCol","value":"10"},{"key":"ID","value":"PERI_458_470"},{"key":"Sequence","value":"QRSELDKSSAHSY"},{"key":"Tyr","value":"[470]"},{"key":"SpotConcentration (�M)","value":"1000.0"},{"key":"UniprotAccession","value":"P41219"},{"key":"Description","value":"Peripherin."},{"key":"Xoff","value":"0.0"},{"key":"Yoff","value":"0.0"}],[{"key":"spotRow","value":"8"},{"key":"spotCol","value":"11"},{"key":"ID","value":"PGFRB_1002_1014"},{"key":"Sequence","value":"LDTSSVLYTAVQP"},{"key":"Tyr","value":"[1009]"},{"key":"SpotConcentration (�M)","value":"1000.0"},{"key":"UniprotAccession","value":"P09619"},{"key":"Description","value":"Beta-type platelet-derived growth factor receptor precursor(EC 2.7.10.1) (PDGF-R-beta) (CD140b antigen)."},{"key":"Xoff","value":"0.0"},{"key":"Yoff","value":"0.0"}],[{"key":"spotRow","value":"8"},{"key":"spotCol","value":"12"},{"key":"ID","value":"PGFRB_572_584"},{"key":"Sequence","value":"VSSDGHEYIYVDP"},{"key":"Tyr","value":"[579, 581]"},{"key":"SpotConcentration (�M)","value":"1000.0"},{"key":"UniprotAccession","value":"P09619"},{"key":"Description","value":"Beta-type platelet-derived growth factor receptor precursor(EC 2.7.10.1) (PDGF-R-beta) (CD140b antigen)."},{"key":"Xoff","value":"0.0"},{"key":"Yoff","value":"0.0"}],[{"key":"spotRow","value":"9"},{"key":"spotCol","value":"1"},{"key":"ID","value":"PGFRB_709_721"},{"key":"Sequence","value":"RPPSAELYSNALP"},{"key":"Tyr","value":"[716]"},{"key":"SpotConcentration (�M)","value":"1000.0"},{"key":"UniprotAccession","value":"P09619"},{"key":"Description","value":"Beta-type platelet-derived growth factor receptor precursor(EC 2.7.10.1) (PDGF-R-beta) (CD140b antigen)."},{"key":"Xoff","value":"0.0"},{"key":"Yoff","value":"0.0"}],[{"key":"spotRow","value":"9"},{"key":"spotCol","value":"2"},{"key":"ID","value":"PGFRB_768_780"},{"key":"Sequence","value":"SSNYMAPYDNYVP"},{"key":"Tyr","value":"[771, 775, 778]"},{"key":"SpotConcentration (�M)","value":"1000.0"},{"key":"UniprotAccession","value":"P09619"},{"key":"Description","value":"Beta-type platelet-derived growth factor receptor precursor(EC 2.7.10.1) (PDGF-R-beta) (CD140b antigen)."},{"key":"Xoff","value":"0.0"},{"key":"Yoff","value":"0.0"}],[{"key":"spotRow","value":"9"},{"key":"spotCol","value":"3"},{"key":"ID","value":"PGFRB_771_783"},{"key":"Sequence","value":"YMAPYDNYVPSAP"},{"key":"Tyr","value":"[771, 775, 778]"},{"key":"SpotConcentration (�M)","value":"1000.0"},{"key":"UniprotAccession","value":"P09619"},{"key":"Description","value":"Beta-type platelet-derived growth factor receptor precursor(EC 2.7.10.1) (PDGF-R-beta) (CD140b antigen)."},{"key":"Xoff","value":"0.0"},{"key":"Yoff","value":"0.0"}],[{"key":"spotRow","value":"9"},{"key":"spotCol","value":"4"},{"key":"ID","value":"PLCG1_1246_1258"},{"key":"Sequence","value":"EGSFESRYQQPFE"},{"key":"Tyr","value":"[1253]"},{"key":"SpotConcentration (�M)","value":"1000.0"},{"key":"UniprotAccession","value":"P19174"},{"key":"Description","value":"1-phosphatidylinositol-4,5-bisphosphate phosphodiesterase gamma-1(EC 3.1.4.11) (Phosphoinositide phospholipase C) (PLC-gamma-1)(Phospholipase C-gamma-1) (PLC-II) (PLC-148)."},{"key":"Xoff","value":"0.0"},{"key":"Yoff","value":"0.0"}],[{"key":"spotRow","value":"9"},{"key":"spotCol","value":"5"},{"key":"ID","value":"PLCG1_764_776"},{"key":"Sequence","value":"IGTAEPDYGALYE"},{"key":"Tyr","value":"[771, 775]"},{"key":"SpotConcentration (�M)","value":"1000.0"},{"key":"UniprotAccession","value":"P19174"},{"key":"Description","value":"1-phosphatidylinositol-4,5-bisphosphate phosphodiesterase gamma-1(EC 3.1.4.11) (Phosphoinositide phospholipase C) (PLC-gamma-1)(Phospholipase C-gamma-1) (PLC-II) (PLC-148)."},{"key":"Xoff","value":"0.0"},{"key":"Yoff","value":"0.0"}],[{"key":"spotRow","value":"9"},{"key":"spotCol","value":"6"},{"key":"ID","value":"PLCG1_776_788"},{"key":"Sequence","value":"EGRNPGFYVEANP"},{"key":"Tyr","value":"[783]"},{"key":"SpotConcentration (�M)","value":"1000.0"},{"key":"UniprotAccession","value":"P19174"},{"key":"Description","value":"1-phosphatidylinositol-4,5-bisphosphate phosphodiesterase gamma-1(EC 3.1.4.11) (Phosphoinositide phospholipase C) (PLC-gamma-1)(Phospholipase C-gamma-1) (PLC-II) (PLC-148)."},{"key":"Xoff","value":"0.0"},{"key":"Yoff","value":"0.0"}],[{"key":"spotRow","value":"9"},{"key":"spotCol","value":"7"},{"key":"ID","value":"PRGR_545_557"},{"key":"Sequence","value":"LRPDSEASQSPQY"},{"key":"Tyr","value":"[557]"},{"key":"SpotConcentration (�M)","value":"1000.0"},{"key":"UniprotAccession","value":"P06401"},{"key":"Description","value":"Progesterone receptor (PR) (Nuclear receptor subfamily 3 group Cmember 3)."},{"key":"Xoff","value":"0.0"},{"key":"Yoff","value":"0.0"}],[{"key":"spotRow","value":"9"},{"key":"spotCol","value":"8"},{"key":"ID","value":"PRGR_786_798"},{"key":"Sequence","value":"EQRMKESSFYSLC"},{"key":"Tyr","value":"[795]"},{"key":"SpotConcentration (�M)","value":"1000.0"},{"key":"UniprotAccession","value":"P06401"},{"key":"Description","value":"Progesterone receptor (PR) (Nuclear receptor subfamily 3 group Cmember 3)."},{"key":"Xoff","value":"0.0"},{"key":"Yoff","value":"0.0"}],[{"key":"spotRow","value":"9"},{"key":"spotCol","value":"9"},{"key":"ID","value":"PRRX2_202_214"},{"key":"Sequence","value":"WTASSPYSTVPPY"},{"key":"Tyr","value":"[208, 214]"},{"key":"SpotConcentration (�M)","value":"1000.0"},{"key":"UniprotAccession","value":"Q99811"},{"key":"Description","value":"Paired mesoderm homeobox protein 2 (PRX-2) (Paired-related homeoboxprotein 2)."},{"key":"Xoff","value":"0.0"},{"key":"Yoff","value":"0.0"}],[{"key":"spotRow","value":"9"},{"key":"spotCol","value":"10"},{"key":"ID","value":"PTN11_539_551"},{"key":"Sequence","value":"SKRKGHEYTNIKY"},{"key":"Tyr","value":"[546, 551]"},{"key":"SpotConcentration (�M)","value":"1000.0"},{"key":"UniprotAccession","value":"Q06124"},{"key":"Description","value":"Tyrosine-protein phosphatase non-receptor type 11 (EC 3.1.3.48)(Protein-tyrosine phosphatase 2C) (PTP-2C) (PTP-1D) (SH-PTP3) (SH-PTP2) (SHP-2) (Shp2)."},{"key":"Xoff","value":"0.0"},{"key":"Yoff","value":"0.0"}],[{"key":"spotRow","value":"9"},{"key":"spotCol","value":"11"},{"key":"ID","value":"RAF1_332_344"},{"key":"Sequence","value":"PRGQRDSSYYWEI"},{"key":"Tyr","value":"[340, 341]"},{"key":"SpotConcentration (�M)","value":"1000.0"},{"key":"UniprotAccession","value":"P04049"},{"key":"Description","value":"RAF proto-oncogene serine/threonine-protein kinase (EC 2.7.11.1) (Raf-1) (C-RAF) (cRaf)."},{"key":"Xoff","value":"0.0"},{"key":"Yoff","value":"0.0"}],[{"key":"spotRow","value":"9"},{"key":"spotCol","value":"12"},{"key":"ID","value":"RASA1_453_465"},{"key":"Sequence","value":"TVDGKEIYNTIRR"},{"key":"Tyr","value":"[460]"},{"key":"SpotConcentration (�M)","value":"1000.0"},{"key":"UniprotAccession","value":"P20936"},{"key":"Description","value":"Ras GTPase-activating protein 1 (GTPase-activating protein) (GAP) (Rasp21 protein activator) (p120GAP) (RasGAP)."},{"key":"Xoff","value":"0.0"},{"key":"Yoff","value":"0.0"}],[{"key":"spotRow","value":"10"},{"key":"spotCol","value":"1"},{"key":"ID","value":"RB_804_816"},{"key":"Sequence","value":"IYISPLKSPYKIS"},{"key":"Tyr","value":"[805, 813]"},{"key":"SpotConcentration (�M)","value":"1000.0"},{"key":"UniprotAccession","value":"P06400"},{"key":"Description","value":"Retinoblastoma-associated protein (PP110) (P105-RB) (RB)."},{"key":"Xoff","value":"0.0"},{"key":"Yoff","value":"0.0"}],[{"key":"spotRow","value":"10"},{"key":"spotCol","value":"2"},{"key":"ID","value":"RBL2_99_111"},{"key":"Sequence","value":"VPTVSKGTVEGNY"},{"key":"Tyr","value":"[111]"},{"key":"SpotConcentration (�M)","value":"1000.0"},{"key":"UniprotAccession","value":"Q08999"},{"key":"Description","value":"Retinoblastoma-like protein 2 (130 kDa retinoblastoma-associatedprotein) (p130) (PRB2) (RBR-2)."},{"key":"Xoff","value":"0.0"},{"key":"Yoff","value":"0.0"}],[{"key":"spotRow","value":"10"},{"key":"spotCol","value":"3"},{"key":"ID","value":"RET_1022_1034"},{"key":"Sequence","value":"TPSDSLIYDDGLS"},{"key":"Tyr","value":"[1029]"},{"key":"SpotConcentration (�M)","value":"1000.0"},{"key":"UniprotAccession","value":"P07949"},{"key":"Description","value":"Proto-oncogene tyrosine-protein kinase receptor ret precursor(EC 2.7.10.1) (C-ret)."},{"key":"Xoff","value":"0.0"},{"key":"Yoff","value":"0.0"}],[{"key":"spotRow","value":"10"},{"key":"spotCol","value":"4"},{"key":"ID","value":"RET_680_692"},{"key":"Sequence","value":"AQAFPVSYSSSGA"},{"key":"Tyr","value":"[687]"},{"key":"SpotConcentration (�M)","value":"1000.0"},{"key":"UniprotAccession","value":"P07949"},{"key":"Description","value":"Proto-oncogene tyrosine-protein kinase receptor ret precursor(EC 2.7.10.1) (C-ret)."},{"key":"Xoff","value":"0.0"},{"key":"Yoff","value":"0.0"}],[{"key":"spotRow","value":"10"},{"key":"spotCol","value":"5"},{"key":"ID","value":"RON_1346_1358"},{"key":"Sequence","value":"SALLGDHYVQLPA"},{"key":"Tyr","value":"[1353]"},{"key":"SpotConcentration (�M)","value":"1000.0"},{"key":"UniprotAccession","value":"Q04912"},{"key":"Description","value":"Macrophage-stimulating protein receptor precursor (EC 2.7.10.1) (MSPreceptor) (p185-Ron) (CD136 antigen) (CDw136) [Contains: Macrophage-stimulating protein receptor alpha chain; Macrophage-stimulatingprotein receptor beta chain]."},{"key":"Xoff","value":"0.0"},{"key":"Yoff","value":"0.0"}],[{"key":"spotRow","value":"10"},{"key":"spotCol","value":"6"},{"key":"ID","value":"RON_1353_1365"},{"key":"Sequence","value":"YVQLPATYMNLGP"},{"key":"Tyr","value":"[1353, 1360]"},{"key":"SpotConcentration (�M)","value":"1000.0"},{"key":"UniprotAccession","value":"Q04912"},{"key":"Description","value":"Macrophage-stimulating protein receptor precursor (EC 2.7.10.1) (MSPreceptor) (p185-Ron) (CD136 antigen) (CDw136) [Contains: Macrophage-stimulating protein receptor alpha chain; Macrophage-stimulatingprotein receptor beta chain]."},{"key":"Xoff","value":"0.0"},{"key":"Yoff","value":"0.0"}],[{"key":"spotRow","value":"10"},{"key":"spotCol","value":"7"},{"key":"ID","value":"SRC8_CHICK_470_482"},{"key":"Sequence","value":"VSQREAEYEPETV"},{"key":"Tyr","value":"[477]"},{"key":"SpotConcentration (�M)","value":"1000.0"},{"key":"UniprotAccession","value":"Q01406"},{"key":"Description","value":"Src substrate protein p85 (p80) (Cortactin)."},{"key":"Xoff","value":"0.0"},{"key":"Yoff","value":"0.0"}],[{"key":"spotRow","value":"10"},{"key":"spotCol","value":"8"},{"key":"ID","value":"SRC8_CHICK_476_488"},{"key":"Sequence","value":"EYEPETVYEVAGA"},{"key":"Tyr","value":"[477, 483]"},{"key":"SpotConcentration (�M)","value":"1000.0"},{"key":"UniprotAccession","value":"Q01406"},{"key":"Description","value":"Src substrate protein p85 (p80) (Cortactin)."},{"key":"Xoff","value":"0.0"},{"key":"Yoff","value":"0.0"}],[{"key":"spotRow","value":"10"},{"key":"spotCol","value":"9"},{"key":"ID","value":"SRC8_CHICK_492_504"},{"key":"Sequence","value":"YQAEENTYDEYEN"},{"key":"Tyr","value":"[492, 499, 502]"},{"key":"SpotConcentration (�M)","value":"1000.0"},{"key":"UniprotAccession","value":"Q01406"},{"key":"Description","value":"Src substrate protein p85 (p80) (Cortactin)."},{"key":"Xoff","value":"0.0"},{"key":"Yoff","value":"0.0"}],[{"key":"spotRow","value":"10"},{"key":"spotCol","value":"10"},{"key":"ID","value":"STA5A_687_699"},{"key":"Sequence","value":"LAKAVDGYVKPQI"},{"key":"Tyr","value":"[694]"},{"key":"SpotConcentration (�M)","value":"1000.0"},{"key":"UniprotAccession","value":"P42229"},{"key":"Description","value":"Signal transducer and activator of transcription 5A."},{"key":"Xoff","value":"0.0"},{"key":"Yoff","value":"0.0"}],[{"key":"spotRow","value":"10"},{"key":"spotCol","value":"11"},{"key":"ID","value":"STAT1_694_706"},{"key":"Sequence","value":"DGPKGTGYIKTEL"},{"key":"Tyr","value":"[701]"},{"key":"SpotConcentration (�M)","value":"1000.0"},{"key":"UniprotAccession","value":"P42224"},{"key":"Description","value":"Signal transducer and activator of transcription 1-alpha/beta(Transcription factor ISGF-3 components p91/p84)."},{"key":"Xoff","value":"0.0"},{"key":"Yoff","value":"0.0"}],[{"key":"spotRow","value":"10"},{"key":"spotCol","value":"12"},{"key":"ID","value":"STAT3_698_710"},{"key":"Sequence","value":"DPGSAAPYLKTKF"},{"key":"Tyr","value":"[705]"},{"key":"SpotConcentration (�M)","value":"1000.0"},{"key":"UniprotAccession","value":"P40763"},{"key":"Description","value":"Signal transducer and activator of transcription 3 (Acute-phaseresponse factor)."},{"key":"Xoff","value":"0.0"},{"key":"Yoff","value":"0.0"}],[{"key":"spotRow","value":"11"},{"key":"spotCol","value":"1"},{"key":"ID","value":"STAT4_686_698"},{"key":"Sequence","value":"TERGDKGYVPSVF"},{"key":"Tyr","value":"[693]"},{"key":"SpotConcentration (�M)","value":"1000.0"},{"key":"UniprotAccession","value":"Q14765"},{"key":"Description","value":"Signal transducer and activator of transcription 4."},{"key":"Xoff","value":"0.0"},{"key":"Yoff","value":"0.0"}],[{"key":"spotRow","value":"11"},{"key":"spotCol","value":"2"},{"key":"ID","value":"STAT4_714_726"},{"key":"Sequence","value":"PSDLLPMSPSVYA"},{"key":"Tyr","value":"[725]"},{"key":"SpotConcentration (�M)","value":"1000.0"},{"key":"UniprotAccession","value":"Q14765"},{"key":"Description","value":"Signal transducer and activator of transcription 4."},{"key":"Xoff","value":"0.0"},{"key":"Yoff","value":"0.0"}],[{"key":"spotRow","value":"11"},{"key":"spotCol","value":"3"},{"key":"ID","value":"STAT6_634_646"},{"key":"Sequence","value":"MGKDGRGYVPATI"},{"key":"Tyr","value":"[641]"},{"key":"SpotConcentration (�M)","value":"1000.0"},{"key":"UniprotAccession","value":"P42226"},{"key":"Description","value":"Signal transducer and activator of transcription 6 (IL-4 Stat)."},{"key":"Xoff","value":"0.0"},{"key":"Yoff","value":"0.0"}],[{"key":"spotRow","value":"11"},{"key":"spotCol","value":"4"},{"key":"ID","value":"TEC_512_524"},{"key":"Sequence","value":"RYFLDDQYTSSSG"},{"key":"Tyr","value":"[513, 519]"},{"key":"SpotConcentration (�M)","value":"1000.0"},{"key":"UniprotAccession","value":"P42680"},{"key":"Description","value":"Tyrosine-protein kinase Tec (EC 2.7.10.2)."},{"key":"Xoff","value":"0.0"},{"key":"Yoff","value":"0.0"}],[{"key":"spotRow","value":"11"},{"key":"spotCol","value":"5"},{"key":"ID","value":"TNNT1_2_14"},{"key":"Sequence","value":"SDTEEQEYEEEQP"},{"key":"Tyr","value":"[9]"},{"key":"SpotConcentration (�M)","value":"1000.0"},{"key":"UniprotAccession","value":"P13805"},{"key":"Description","value":"Troponin T, slow skeletal muscle (TnTs) (Slow skeletal muscle troponinT) (sTnT)."},{"key":"Xoff","value":"0.0"},{"key":"Yoff","value":"0.0"}],[{"key":"spotRow","value":"11"},{"key":"spotCol","value":"6"},{"key":"ID","value":"TYRO3_679_691"},{"key":"Sequence","value":"KIYSGDYYRQGCA"},{"key":"Tyr","value":"[681, 685, 686]"},{"key":"SpotConcentration (�M)","value":"1000.0"},{"key":"UniprotAccession","value":"Q06418"},{"key":"Description","value":"Tyrosine-protein kinase receptor TYRO3 precursor (EC 2.7.10.1)(Tyrosine-protein kinase RSE) (Tyrosine-protein kinase SKY) (Tyrosine-protein kinase DTK) (Protein-tyrosine kinase byk)."},{"key":"Xoff","value":"0.0"},{"key":"Yoff","value":"0.0"}],[{"key":"spotRow","value":"11"},{"key":"spotCol","value":"7"},{"key":"ID","value":"VGFR1_1040_1052"},{"key":"Sequence","value":"DFGLARDIYKNPD"},{"key":"Tyr","value":"[1048]"},{"key":"SpotConcentration (�M)","value":"1000.0"},{"key":"UniprotAccession","value":"P17948"},{"key":"Description","value":"Vascular endothelial growth factor receptor 1 precursor (EC 2.7.10.1)(VEGFR-1) (Vascular permeability factor receptor) (Tyrosine-proteinkinase receptor FLT) (Flt-1) (Tyrosine-protein kinase FRT) (Fms-liketyrosine kinase 1)."},{"key":"Xoff","value":"0.0"},{"key":"Yoff","value":"0.0"}],[{"key":"spotRow","value":"11"},{"key":"spotCol","value":"8"},{"key":"ID","value":"VGFR1_1046_1058_Y1048F"},{"key":"Sequence","value":"DIFKNPDYVRKGD"},{"key":"Tyr","value":"[1053]"},{"key":"SpotConcentration (�M)","value":"1000.0"},{"key":"UniprotAccession","value":"P17948"},{"key":"Description","value":"Vascular endothelial growth factor receptor 1 precursor (EC 2.7.10.1)(VEGFR-1) (Vascular permeability factor receptor) (Tyrosine-proteinkinase receptor FLT) (Flt-1) (Tyrosine-protein kinase FRT) (Fms-liketyrosine kinase 1)."},{"key":"Xoff","value":"0.0"},{"key":"Yoff","value":"0.0"}],[{"key":"spotRow","value":"11"},{"key":"spotCol","value":"9"},{"key":"ID","value":"VGFR1_1049_1061"},{"key":"Sequence","value":"KNPDYVRKGDTRL"},{"key":"Tyr","value":"[1053]"},{"key":"SpotConcentration (�M)","value":"1000.0"},{"key":"UniprotAccession","value":"P17948"},{"key":"Description","value":"Vascular endothelial growth factor receptor 1 precursor (EC 2.7.10.1)(VEGFR-1) (Vascular permeability factor receptor) (Tyrosine-proteinkinase receptor FLT) (Flt-1) (Tyrosine-protein kinase FRT) (Fms-liketyrosine kinase 1)."},{"key":"Xoff","value":"0.0"},{"key":"Yoff","value":"0.0"}],[{"key":"spotRow","value":"11"},{"key":"spotCol","value":"10"},{"key":"ID","value":"VGFR1_1162_1174"},{"key":"Sequence","value":"VQQDGKDYIPINA"},{"key":"Tyr","value":"[1169]"},{"key":"SpotConcentration (�M)","value":"1000.0"},{"key":"UniprotAccession","value":"P17948"},{"key":"Description","value":"Vascular endothelial growth factor receptor 1 precursor (EC 2.7.10.1)(VEGFR-1) (Vascular permeability factor receptor) (Tyrosine-proteinkinase receptor FLT) (Flt-1) (Tyrosine-protein kinase FRT) (Fms-liketyrosine kinase 1)."},{"key":"Xoff","value":"0.0"},{"key":"Yoff","value":"0.0"}],[{"key":"spotRow","value":"11"},{"key":"spotCol","value":"11"},{"key":"ID","value":"VGFR1_1206_1218"},{"key":"Sequence","value":"GSSDDVRYVNAFK"},{"key":"Tyr","value":"[1213]"},{"key":"SpotConcentration (�M)","value":"1000.0"},{"key":"UniprotAccession","value":"P17948"},{"key":"Description","value":"Vascular endothelial growth factor receptor 1 precursor (EC 2.7.10.1)(VEGFR-1) (Vascular permeability factor receptor) (Tyrosine-proteinkinase receptor FLT) (Flt-1) (Tyrosine-protein kinase FRT) (Fms-liketyrosine kinase 1)."},{"key":"Xoff","value":"0.0"},{"key":"Yoff","value":"0.0"}],[{"key":"spotRow","value":"11"},{"key":"spotCol","value":"12"},{"key":"ID","value":"VGFR1_1235_1247"},{"key":"Sequence","value":"ATSMFDDYQGDSS"},{"key":"Tyr","value":"[1242]"},{"key":"SpotConcentration (�M)","value":"1000.0"},{"key":"UniprotAccession","value":"P17948"},{"key":"Description","value":"Vascular endothelial growth factor receptor 1 precursor (EC 2.7.10.1)(VEGFR-1) (Vascular permeability factor receptor) (Tyrosine-proteinkinase receptor FLT) (Flt-1) (Tyrosine-protein kinase FRT) (Fms-liketyrosine kinase 1)."},{"key":"Xoff","value":"0.0"},{"key":"Yoff","value":"0.0"}],[{"key":"spotRow","value":"12"},{"key":"spotCol","value":"1"},{"key":"ID","value":"VGFR1_1320_1332_C1320S/C1321S"},{"key":"Sequence","value":"SSSPPPDYNSVVL"},{"key":"Tyr","value":"[1327]"},{"key":"SpotConcentration (�M)","value":"1000.0"},{"key":"UniprotAccession","value":"P17948"},{"key":"Description","value":"Vascular endothelial growth factor receptor 1 precursor (EC 2.7.10.1)(VEGFR-1) (Vascular permeability factor receptor) (Tyrosine-proteinkinase receptor FLT) (Flt-1) (Tyrosine-protein kinase FRT) (Fms-liketyrosine kinase 1)."},{"key":"Xoff","value":"0.0"},{"key":"Yoff","value":"0.0"}],[{"key":"spotRow","value":"12"},{"key":"spotCol","value":"2"},{"key":"ID","value":"VGFR1_1326_1338"},{"key":"Sequence","value":"DYNSVVLYSTPPI"},{"key":"Tyr","value":"[1327, 1333]"},{"key":"SpotConcentration (�M)","value":"1000.0"},{"key":"UniprotAccession","value":"P17948"},{"key":"Description","value":"Vascular endothelial growth factor receptor 1 precursor (EC 2.7.10.1)(VEGFR-1) (Vascular permeability factor receptor) (Tyrosine-proteinkinase receptor FLT) (Flt-1) (Tyrosine-protein kinase FRT) (Fms-liketyrosine kinase 1)."},{"key":"Xoff","value":"0.0"},{"key":"Yoff","value":"0.0"}],[{"key":"spotRow","value":"12"},{"key":"spotCol","value":"3"},{"key":"ID","value":"VGFR2_1046_1058"},{"key":"Sequence","value":"DFGLARDIYKDPD"},{"key":"Tyr","value":"[1054]"},{"key":"SpotConcentration (�M)","value":"1000.0"},{"key":"UniprotAccession","value":"P35968"},{"key":"Description","value":"Vascular endothelial growth factor receptor 2 precursor (EC 2.7.10.1)(VEGFR-2) (Kinase insert domain receptor) (Protein-tyrosine kinasereceptor Flk-1) (CD309 antigen)."},{"key":"Xoff","value":"0.0"},{"key":"Yoff","value":"0.0"}],[{"key":"spotRow","value":"12"},{"key":"spotCol","value":"4"},{"key":"ID","value":"VGFR2_1052_1064"},{"key":"Sequence","value":"DIYKDPDYVRKGD"},{"key":"Tyr","value":"[1054, 1059]"},{"key":"SpotConcentration (�M)","value":"1000.0"},{"key":"UniprotAccession","value":"P35968"},{"key":"Description","value":"Vascular endothelial growth factor receptor 2 precursor (EC 2.7.10.1)(VEGFR-2) (Kinase insert domain receptor) (Protein-tyrosine kinasereceptor Flk-1) (CD309 antigen)."},{"key":"Xoff","value":"0.0"},{"key":"Yoff","value":"0.0"}],[{"key":"spotRow","value":"12"},{"key":"spotCol","value":"5"},{"key":"ID","value":"VGFR2_1168_1180"},{"key":"Sequence","value":"AQQDGKDYIVLPI"},{"key":"Tyr","value":"[1175]"},{"key":"SpotConcentration (�M)","value":"1000.0"},{"key":"UniprotAccession","value":"P35968"},{"key":"Description","value":"Vascular endothelial growth factor receptor 2 precursor (EC 2.7.10.1)(VEGFR-2) (Kinase insert domain receptor) (Protein-tyrosine kinasereceptor Flk-1) (CD309 antigen)."},{"key":"Xoff","value":"0.0"},{"key":"Yoff","value":"0.0"}],[{"key":"spotRow","value":"12"},{"key":"spotCol","value":"6"},{"key":"ID","value":"VGFR2_1207_1219_C1208S"},{"key":"Sequence","value":"VSDPKFHYDNTAG"},{"key":"Tyr","value":"[1214]"},{"key":"SpotConcentration (�M)","value":"1000.0"},{"key":"UniprotAccession","value":"P35968"},{"key":"Description","value":"Vascular endothelial growth factor receptor 2 precursor (EC 2.7.10.1)(VEGFR-2) (Kinase insert domain receptor) (Protein-tyrosine kinasereceptor Flk-1) (CD309 antigen)."},{"key":"Xoff","value":"0.0"},{"key":"Yoff","value":"0.0"}],[{"key":"spotRow","value":"12"},{"key":"spotCol","value":"7"},{"key":"ID","value":"VGFR2_944_956"},{"key":"Sequence","value":"RFRQGKDYVGAIP"},{"key":"Tyr","value":"[951]"},{"key":"SpotConcentration (�M)","value":"1000.0"},{"key":"UniprotAccession","value":"P35968"},{"key":"Description","value":"Vascular endothelial growth factor receptor 2 precursor (EC 2.7.10.1)(VEGFR-2) (Kinase insert domain receptor) (Protein-tyrosine kinasereceptor Flk-1) (CD309 antigen)."},{"key":"Xoff","value":"0.0"},{"key":"Yoff","value":"0.0"}],[{"key":"spotRow","value":"12"},{"key":"spotCol","value":"8"},{"key":"ID","value":"VGFR2_989_1001"},{"key":"Sequence","value":"EEAPEDLYKDFLT"},{"key":"Tyr","value":"[996]"},{"key":"SpotConcentration (�M)","value":"1000.0"},{"key":"UniprotAccession","value":"P35968"},{"key":"Description","value":"Vascular endothelial growth factor receptor 2 precursor (EC 2.7.10.1)(VEGFR-2) (Kinase insert domain receptor) (Protein-tyrosine kinasereceptor Flk-1) (CD309 antigen)."},{"key":"Xoff","value":"0.0"},{"key":"Yoff","value":"0.0"}],[{"key":"spotRow","value":"12"},{"key":"spotCol","value":"9"},{"key":"ID","value":"VGFR3_1061_1073"},{"key":"Sequence","value":"DIYKDPDYVRKGS"},{"key":"Tyr","value":"[1063, 1068]"},{"key":"SpotConcentration (�M)","value":"1000.0"},{"key":"UniprotAccession","value":"P35916"},{"key":"Description","value":"Vascular endothelial growth factor receptor 3 precursor (EC 2.7.10.1)(VEGFR-3) (Tyrosine-protein kinase receptor FLT4)."},{"key":"Xoff","value":"0.0"},{"key":"Yoff","value":"0.0"}],[{"key":"spotRow","value":"12"},{"key":"spotCol","value":"10"},{"key":"ID","value":"VINC_815_827"},{"key":"Sequence","value":"KSFLDSGYRILGA"},{"key":"Tyr","value":"[822]"},{"key":"SpotConcentration (�M)","value":"1000.0"},{"key":"UniprotAccession","value":"P18206"},{"key":"Description","value":"Vinculin (Metavinculin)."},{"key":"Xoff","value":"0.0"},{"key":"Yoff","value":"0.0"}],[{"key":"spotRow","value":"12"},{"key":"spotCol","value":"11"},{"key":"ID","value":"ZAP70_485_497"},{"key":"Sequence","value":"ALGADDSYYTARS"},{"key":"Tyr","value":"[492, 493]"},{"key":"SpotConcentration (�M)","value":"1000.0"},{"key":"UniprotAccession","value":"P43403"},{"key":"Description","value":"Tyrosine-protein kinase ZAP-70 (EC 2.7.10.2) (70 kDa zeta-associatedprotein) (Syk-related tyrosine kinase)."},{"key":"Xoff","value":"0.0"},{"key":"Yoff","value":"0.0"}],[{"key":"spotRow","value":"12"},{"key":"spotCol","value":"12"},{"key":"ID","value":"ZBT16_621_633"},{"key":"Sequence","value":"LRTHNGASPYQCT"},{"key":"Tyr","value":"[630]"},{"key":"SpotConcentration (�M)","value":"1000.0"},{"key":"UniprotAccession","value":"Q05516"},{"key":"Description","value":"Zinc finger and BTB domain-containing protein 16 (Zinc finger proteinPLZF) (Promyelocytic leukemia zinc finger protein) (Zinc fingerprotein 145)."},{"key":"Xoff","value":"0.0"},{"key":"Yoff","value":"0.0"}]],"signal":[[196,203,200,193,205,199,196,193,120,119,119,118,119,118,117,118,117,117,116,118,119,119,118,118,123,119,118,118,118,117,117,116,122,118,118,117,119,118,117,117,117,121,116,116,120,118,119,118,118,118,118,118,117,117,116,116,118,118,119,118,118,119,117,117,116,116,118,116,119,118,118,118,117,117,117,117,117,116,116,116,118,118,118,118,118,118,117,117,116,116,115,115,118,118,118,118,118,118,117,117,117,116,115,116,118,118,118,117,119,118,117,117,117,116,116,116,119,117,118,117,117,117,116,119,118,116,115,115,118,117,117,118,117,116,117,116,118,116,116,114,117,117,117,118,116,116,116,116,116,115,114,115],[196,204,202,195,204,198,197,191,124,120,120,121,121,128,120,120,119,117,120,130,120,121,122,121,184,128,120,119,120,119,118,119,153,120,119,120,120,119,119,119,118,164,123,117,126,121,120,122,122,120,119,121,120,119,119,118,120,119,120,121,122,124,119,120,119,119,129,117,120,121,121,120,119,119,119,123,119,119,118,118,121,121,121,119,121,120,118,120,119,118,117,118,120,121,121,126,125,123,124,120,123,118,119,122,121,121,121,120,134,119,119,120,120,119,121,119,120,120,124,120,120,120,119,148,148,118,117,117,120,119,119,120,119,119,118,119,119,119,117,118,120,120,119,119,120,119,119,121,119,119,118,117],[194,199,201,193,205,198,194,194,126,121,121,122,122,136,120,122,119,119,121,139,122,122,122,122,269,135,122,120,122,121,120,121,199,121,121,122,123,122,121,119,120,220,128,118,131,121,120,127,124,122,121,124,121,120,120,118,121,121,121,123,124,127,120,123,119,121,138,120,121,123,123,122,121,119,120,127,121,120,119,119,124,122,120,122,122,120,119,121,120,119,119,121,122,121,122,132,131,128,127,124,127,118,120,127,122,122,121,120,145,121,119,120,121,119,124,122,122,120,129,120,120,120,120,177,183,119,117,118,119,120,120,120,119,119,119,119,119,118,119,117,119,121,121,120,121,119,120,125,119,119,120,118],[194,200,203,194,206,199,197,193,130,122,122,123,126,146,121,123,120,120,124,141,123,123,124,125,350,142,123,122,123,121,120,121,241,123,122,123,124,123,122,121,121,277,130,119,136,122,122,129,128,123,121,126,125,123,121,119,123,122,124,126,127,132,121,124,119,123,146,121,121,124,123,124,122,121,121,131,123,122,120,120,125,123,122,122,123,121,120,122,121,120,119,122,122,121,122,138,137,133,134,126,131,120,122,131,125,124,123,121,155,121,121,122,122,120,126,125,123,122,133,120,123,121,120,201,217,120,118,118,121,121,120,122,120,122,121,120,121,120,120,119,121,122,121,121,123,119,121,129,120,119,121,119],[194,200,200,194,205,198,197,194,131,124,123,126,127,155,122,125,121,120,125,146,125,125,126,128,425,147,124,123,125,123,120,123,280,124,123,125,125,125,123,121,123,329,133,121,140,124,123,130,129,123,123,128,126,124,122,120,123,122,125,126,129,136,123,125,121,125,155,121,123,124,125,125,123,123,123,136,124,122,121,120,126,125,122,123,124,122,122,123,122,120,121,124,123,122,124,146,143,138,138,127,134,121,124,139,127,126,124,124,165,122,122,124,126,121,127,127,124,123,137,122,125,123,124,224,247,122,120,120,122,122,122,124,123,123,122,121,122,120,120,120,123,125,122,122,125,120,121,132,121,121,123,120],[194,200,198,194,202,195,197,192,135,125,123,126,128,164,123,126,122,121,127,146,126,127,127,129,484,153,125,124,127,124,121,124,313,124,123,126,127,124,124,122,124,370,135,120,142,125,124,134,131,125,123,130,127,128,122,121,124,122,125,129,132,140,124,128,122,126,162,122,123,126,126,126,123,123,124,141,125,122,122,121,129,123,123,123,126,124,122,124,123,121,121,126,124,123,124,149,148,141,142,130,139,121,126,144,127,127,126,124,172,124,122,125,126,122,130,129,125,123,140,123,126,124,125,244,273,123,121,121,122,123,123,124,122,124,123,123,124,121,121,120,124,126,122,123,128,121,123,135,122,121,124,121],[195,202,201,195,204,198,198,193,137,127,124,128,130,172,124,127,123,122,129,149,127,127,128,130,558,158,126,125,129,125,124,125,351,127,124,127,129,128,125,124,126,419,139,122,144,126,123,136,132,125,125,133,124,127,124,122,125,124,126,130,133,142,124,129,122,127,169,123,124,128,128,128,124,125,125,145,127,125,123,123,130,125,123,123,127,125,124,125,123,122,123,127,124,123,125,154,153,146,147,132,142,123,127,149,130,128,126,124,181,125,124,126,128,124,131,131,126,124,144,123,127,125,126,265,297,125,121,121,122,124,123,125,124,124,124,124,125,122,122,120,124,127,123,124,127,122,123,137,123,123,125,123],[193,199,201,194,206,197,196,191,137,126,124,128,130,180,124,127,123,121,128,148,127,128,128,131,602,162,127,126,128,125,124,125,378,126,123,127,129,125,124,122,125,456,141,122,146,125,123,136,131,125,125,133,129,126,124,121,125,124,126,130,133,143,125,129,123,128,176,123,124,129,127,126,123,124,125,147,128,125,123,123,130,125,123,124,127,124,123,124,124,122,121,127,124,124,125,158,157,148,149,133,144,122,128,152,129,128,126,124,185,124,123,126,129,123,132,132,124,124,146,123,126,124,125,282,317,124,121,120,123,124,123,125,122,125,124,123,124,122,121,120,125,127,124,124,127,122,123,138,123,122,126,121],[193,199,200,192,203,196,198,193,139,126,124,129,131,186,125,128,122,123,131,150,127,129,128,132,667,165,127,126,127,126,124,126,401,126,124,128,130,126,125,123,124,498,141,121,150,125,124,138,132,126,124,134,128,129,125,122,125,124,127,131,134,146,125,131,123,128,179,122,124,128,128,126,125,124,126,152,128,124,123,122,131,125,123,125,128,125,123,125,123,122,122,128,125,124,126,162,160,152,152,134,146,122,129,157,129,129,128,125,194,124,124,128,129,124,133,134,125,124,147,122,128,126,126,301,340,124,121,122,123,124,123,127,123,125,124,125,125,123,122,121,125,128,123,124,129,121,124,141,122,123,127,122],[193,200,200,193,205,196,198,193,138,127,124,129,132,192,125,128,123,122,132,151,127,130,129,134,697,168,128,127,129,127,125,126,426,126,124,127,131,128,125,123,127,527,143,122,150,126,124,141,136,128,125,136,130,129,125,122,126,124,128,132,136,149,126,132,123,130,181,124,126,130,130,128,125,125,126,154,128,125,123,124,131,126,124,125,128,125,124,125,125,122,123,129,125,123,127,166,166,155,156,134,149,123,130,161,130,131,128,125,199,125,124,127,131,126,134,135,126,125,151,123,128,126,127,315,355,125,122,122,123,124,124,126,125,126,124,125,126,124,122,121,125,129,125,125,131,123,124,142,124,123,127,123],[195,200,202,192,203,196,196,193,139,127,125,130,134,201,126,129,123,123,134,152,130,132,131,134,734,172,129,129,128,128,125,127,449,128,125,129,132,130,128,124,127,567,146,123,154,128,125,142,138,128,125,136,135,130,126,123,127,125,128,133,137,151,127,132,124,131,188,124,126,130,130,130,126,127,127,161,130,126,124,124,132,126,124,126,129,126,126,127,125,123,123,130,126,125,127,169,170,160,159,137,151,124,131,164,132,129,130,126,206,126,125,129,132,125,136,136,127,126,153,124,131,127,129,329,375,127,123,123,124,125,125,126,125,127,125,127,130,124,124,122,128,131,126,126,132,123,125,144,124,123,128,123],[190,199,201,193,203,194,198,190,141,127,126,131,134,206,127,130,124,124,133,151,130,132,131,136,792,175,129,129,131,128,126,127,468,128,125,131,131,131,128,125,128,588,146,124,156,128,125,143,138,128,126,136,134,132,127,124,126,125,127,134,138,153,129,133,125,130,191,125,126,130,131,129,126,127,128,161,130,127,124,124,132,127,125,126,130,127,126,127,125,123,124,130,124,125,128,174,174,165,163,138,153,124,132,170,133,133,131,127,209,127,125,129,132,126,135,136,128,126,157,125,131,128,127,344,391,127,123,124,125,126,125,129,126,127,126,128,126,124,124,123,128,131,126,126,133,124,125,145,127,125,129,123],[189,195,199,192,202,196,195,192,140,128,125,131,134,212,126,130,123,124,135,151,129,132,130,135,816,177,128,128,131,127,125,127,485,128,125,130,133,129,127,124,128,611,146,123,156,127,125,143,137,128,126,135,133,131,126,123,126,124,129,133,137,154,128,133,123,131,193,124,125,133,130,130,125,127,128,167,131,127,124,124,134,127,125,126,130,127,125,127,124,123,123,131,126,124,128,174,177,166,165,139,156,125,132,171,133,133,130,126,215,127,125,129,132,126,136,134,128,125,157,124,131,127,128,356,408,127,124,123,124,125,124,127,125,127,125,127,128,124,123,122,127,130,125,126,133,123,125,145,125,124,129,124],[192,199,202,195,204,197,196,194,142,129,126,131,135,218,128,131,125,124,135,154,130,132,132,138,839,179,130,130,131,128,126,127,501,129,126,130,135,131,129,126,129,646,148,124,159,128,126,145,138,129,127,138,135,133,127,124,128,125,129,136,140,156,129,135,125,131,197,125,127,133,131,131,126,128,128,169,132,127,125,125,136,128,125,127,130,126,126,128,125,124,124,132,128,126,129,179,181,169,168,138,159,125,132,176,133,132,132,127,222,128,127,130,134,126,137,137,128,127,159,126,131,129,129,371,424,129,124,123,124,126,125,129,126,128,127,127,129,126,125,124,127,132,127,127,134,124,126,147,127,125,130,124],[189,200,199,192,202,194,196,191,143,129,125,131,136,222,128,133,125,124,136,153,132,133,133,137,873,181,130,130,131,129,127,128,522,129,126,131,135,131,128,125,129,665,146,124,159,128,127,145,139,130,127,137,135,131,127,124,127,125,130,136,140,158,128,133,126,133,201,126,126,133,131,131,127,127,130,170,132,128,125,124,135,128,125,127,131,127,126,127,126,125,124,132,127,125,130,180,184,171,171,140,160,125,134,179,135,134,132,128,223,128,127,130,134,126,137,139,128,126,160,126,132,128,130,380,432,128,125,124,124,126,125,129,126,129,126,128,128,125,124,122,128,130,127,126,135,123,125,148,127,125,130,124],[189,199,199,193,201,198,197,191,144,129,127,132,136,227,127,132,125,124,136,150,132,134,133,137,897,185,130,131,132,130,125,128,533,130,127,131,136,132,129,126,130,686,149,125,160,128,126,146,140,129,128,138,136,133,128,124,128,125,128,137,141,157,130,134,126,132,202,126,127,133,131,130,127,129,129,173,132,127,124,124,136,128,126,128,131,128,127,128,126,125,125,134,128,126,129,182,188,175,173,141,162,125,134,184,135,134,132,126,228,129,126,131,136,126,138,141,129,127,162,126,132,130,130,391,445,128,124,124,125,127,125,129,126,129,127,129,130,126,124,124,128,132,127,128,134,124,126,149,127,125,131,126],[190,198,198,193,201,196,195,191,143,129,126,134,136,235,128,132,124,124,137,150,131,134,133,139,899,185,130,131,131,129,127,128,554,130,126,131,136,132,128,127,129,709,148,124,160,128,126,147,141,129,128,140,137,133,127,125,128,125,130,137,141,159,129,135,126,132,204,125,127,133,131,133,127,128,129,174,132,127,126,125,135,129,126,127,132,129,126,128,126,125,125,133,128,126,130,187,191,178,174,140,163,125,135,185,136,134,132,129,231,129,127,131,136,127,139,141,129,127,163,126,133,130,131,402,453,129,125,123,125,126,125,130,126,130,127,129,130,127,125,124,128,132,126,128,135,124,127,150,127,126,131,124],[191,195,199,194,202,194,195,189,144,129,126,134,138,236,128,133,126,125,138,152,132,135,134,137,928,186,130,132,132,129,127,129,560,130,127,132,136,133,129,126,129,730,151,125,162,128,127,146,142,130,127,139,136,133,128,125,128,127,130,137,142,160,129,135,126,134,205,125,128,134,131,132,128,128,130,176,133,128,126,125,138,128,126,128,132,128,127,128,127,124,124,133,128,125,130,186,195,182,176,140,165,126,133,190,136,135,133,128,234,128,126,131,137,127,139,140,130,127,163,126,133,130,131,412,460,130,124,123,126,126,126,130,126,130,128,128,130,126,124,124,128,132,126,127,136,125,127,151,126,126,131,125],[192,196,203,192,202,197,196,191,145,130,127,133,137,244,129,133,126,125,139,151,132,134,134,138,946,188,130,132,133,129,127,128,568,131,126,133,137,134,129,126,131,752,150,125,164,130,128,150,141,130,128,140,137,136,129,124,129,126,132,140,143,162,130,136,127,133,208,126,127,135,133,131,129,130,130,180,134,129,126,126,136,129,127,127,131,129,127,129,127,125,125,135,130,125,131,189,197,183,179,142,165,125,138,193,136,136,134,128,237,129,127,131,137,127,139,141,130,127,162,126,134,131,132,421,476,130,125,124,126,128,125,130,126,130,128,129,131,126,125,124,129,134,128,129,137,125,127,152,127,126,132,125],[192,199,204,192,204,199,196,192,145,130,127,133,140,247,129,134,126,125,140,152,131,135,134,141,978,191,131,133,132,131,127,128,590,131,127,133,137,133,129,128,131,777,151,125,164,130,126,149,143,130,128,141,137,135,127,125,128,126,131,138,143,162,129,135,125,134,209,126,127,134,132,130,128,129,130,182,132,129,126,124,138,129,126,127,133,129,128,129,127,125,125,135,129,126,130,190,201,187,181,141,167,125,137,194,136,135,135,128,241,130,128,132,138,127,139,141,129,128,166,126,134,130,132,426,488,130,125,125,125,127,126,129,127,129,127,129,130,126,124,123,130,132,128,128,137,125,126,153,128,127,131,125],[191,196,208,190,202,197,193,191,145,129,126,134,138,247,129,134,124,125,140,149,131,134,133,142,976,191,130,132,133,130,128,126,588,129,127,132,138,133,129,126,131,794,151,125,163,129,127,148,142,130,127,139,138,133,128,124,129,126,131,139,144,164,130,134,126,132,210,125,128,135,133,132,129,129,131,181,133,128,125,124,138,128,126,128,131,129,127,129,126,124,124,134,129,126,130,192,202,187,183,142,168,126,137,199,136,134,135,129,244,130,128,132,138,127,140,142,130,127,165,127,135,131,131,434,490,131,125,124,125,127,125,130,127,129,128,129,130,127,125,124,130,134,128,129,137,125,128,154,127,126,131,126],[194,201,194,193,198,190,194,185,141,123,120,127,132,256,124,130,120,120,136,151,125,129,130,133,1021,192,126,129,129,125,123,124,603,124,120,127,134,127,125,122,124,824,151,120,162,123,120,145,139,125,123,139,135,131,125,121,123,120,126,136,142,165,125,134,123,131,218,124,123,131,129,127,124,126,127,186,132,125,122,121,134,125,120,123,128,125,124,125,123,121,121,134,126,121,126,193,207,194,187,141,171,123,136,199,132,133,131,126,248,127,124,129,136,124,140,141,125,122,164,123,132,128,129,467,523,128,122,121,120,124,122,126,124,127,126,127,128,125,123,122,126,132,125,126,136,122,125,154,127,125,133,124],[283,297,295,282,301,289,287,279,134,132,132,131,131,132,130,131,129,129,127,132,132,132,132,132,141,133,131,130,130,130,129,128,138,133,132,132,131,131,129,130,129,136,130,129,135,132,132,132,132,131,130,131,130,130,128,127,132,132,132,131,132,132,130,129,129,128,131,128,131,131,131,130,130,130,130,130,130,128,127,128,132,132,131,130,130,130,129,129,129,128,127,127,132,131,131,133,132,131,130,129,130,128,127,128,132,131,131,130,132,129,128,128,128,127,128,127,130,131,131,129,130,129,128,133,132,126,126,126,130,130,131,130,128,129,128,128,128,127,126,126,131,131,130,129,129,127,127,128,127,126,127,125],[283,298,297,278,303,289,291,279,141,136,135,138,137,150,134,134,132,132,135,155,137,136,136,137,264,147,136,133,134,133,132,133,202,135,134,135,136,135,133,133,133,225,139,130,147,135,136,140,139,136,134,138,136,135,132,131,136,135,136,137,140,141,133,135,132,134,152,131,136,137,136,137,134,134,133,140,134,133,131,131,138,136,134,134,135,134,132,133,133,132,130,133,135,136,135,149,146,142,141,136,140,132,132,139,137,136,135,134,162,133,132,133,133,131,137,134,136,135,143,133,134,134,133,190,191,131,130,129,134,134,135,134,132,134,131,132,132,130,129,130,134,134,132,133,133,132,132,138,131,130,131,129],[281,295,297,281,305,292,285,280,147,139,138,139,140,169,134,138,135,133,138,170,139,140,140,141,419,166,139,137,138,136,134,137,284,138,137,139,140,139,136,135,137,336,146,132,159,140,137,147,143,138,137,144,136,137,135,133,138,136,139,142,144,152,137,139,134,139,171,135,137,141,138,139,136,137,137,150,137,136,134,133,142,138,136,138,138,136,134,137,136,132,133,137,138,137,137,161,157,151,152,140,148,133,137,152,140,139,138,136,184,136,134,137,137,134,143,141,138,136,153,135,138,137,137,246,259,134,132,131,136,136,135,137,135,136,134,135,135,133,132,131,135,139,136,136,139,134,134,146,133,133,136,132],[278,294,297,283,303,289,290,280,153,141,139,142,144,189,137,140,136,136,141,179,142,140,143,144,586,178,138,139,143,139,137,137,373,141,138,141,142,141,138,137,138,447,156,134,167,141,139,152,150,141,139,148,144,141,136,134,139,138,141,145,148,160,139,144,137,140,190,136,138,143,142,143,138,138,138,158,141,138,134,135,145,141,139,138,141,137,136,139,137,134,134,141,139,138,140,172,169,161,161,147,157,136,139,160,143,142,141,140,206,138,137,139,142,137,147,145,140,137,161,137,142,139,136,295,330,137,133,134,137,137,136,138,136,139,137,136,138,135,133,132,138,141,137,138,142,134,137,152,136,135,138,133],[283,296,296,284,302,288,292,283,158,144,140,146,148,205,140,144,138,136,145,183,144,145,148,149,730,191,144,140,146,142,139,141,458,144,140,145,146,143,141,139,141,550,162,137,176,143,142,158,154,142,140,153,145,144,140,135,142,140,144,148,152,167,142,145,139,143,206,138,141,146,145,146,141,141,140,168,144,140,138,138,148,142,141,141,144,140,139,141,139,137,137,143,142,140,143,184,180,170,170,152,165,137,144,171,146,145,144,140,224,140,139,142,145,138,151,149,142,140,170,139,145,142,141,343,387,139,135,135,138,140,139,142,138,142,139,139,139,136,136,135,141,145,140,141,147,136,139,159,139,138,142,136],[283,296,298,283,304,291,290,279,163,144,143,148,151,223,142,146,139,137,150,190,146,148,149,154,869,203,147,145,147,143,140,143,526,145,141,146,149,146,143,139,142,644,165,137,179,144,142,163,158,144,141,155,149,147,142,138,143,141,146,153,156,173,143,150,139,148,221,139,142,149,147,146,143,143,143,176,147,142,139,139,150,144,141,142,147,142,140,143,140,139,138,147,143,141,145,194,189,178,180,155,172,139,146,182,147,148,146,143,244,142,140,145,148,140,155,155,144,140,176,140,148,144,143,388,441,141,136,136,140,142,140,143,141,143,142,141,143,139,137,136,143,147,141,142,148,137,141,165,140,139,145,137],[280,294,296,283,301,288,288,278,165,147,144,149,154,241,143,149,138,138,151,192,147,150,151,155,998,210,148,147,150,145,141,144,593,145,143,148,151,149,145,140,145,721,173,139,186,145,142,166,160,146,143,159,152,149,143,139,145,141,146,154,159,179,144,152,140,149,232,141,142,151,149,149,143,144,144,184,147,143,141,139,152,144,141,142,147,143,141,144,142,139,138,149,144,142,145,203,198,186,187,159,180,140,149,190,151,152,148,144,254,143,141,146,150,142,157,157,146,143,183,142,149,145,146,425,491,141,138,138,141,142,141,145,142,145,142,142,144,141,138,136,143,148,142,142,153,139,143,167,142,140,146,139],[279,295,295,281,303,291,288,278,168,146,143,151,153,255,144,148,140,139,154,194,148,151,151,156,1089,217,148,147,149,146,141,145,641,146,142,149,153,150,145,142,145,804,171,139,190,146,143,169,161,147,142,161,153,149,145,139,146,142,148,156,160,183,145,152,140,152,241,141,143,151,150,150,143,144,144,191,149,144,141,139,154,145,142,143,148,143,141,144,141,138,139,150,143,141,147,211,209,192,193,160,182,139,151,198,153,150,148,143,271,144,142,148,151,142,158,159,146,142,188,141,148,145,146,458,533,145,138,138,141,142,140,145,142,146,142,143,145,140,139,136,144,149,142,143,154,138,142,171,141,140,147,139],[282,293,292,281,303,285,289,279,170,148,143,152,158,269,144,151,141,140,155,197,149,151,152,160,1205,226,148,148,152,146,143,145,701,148,144,150,155,150,146,142,146,878,177,141,194,146,144,171,161,147,144,162,158,152,144,140,145,142,148,157,164,188,146,154,140,152,254,142,144,154,150,150,145,144,147,199,149,145,141,140,155,146,142,145,150,144,143,145,142,140,139,153,145,142,147,219,216,200,201,161,188,140,151,209,153,152,151,145,279,145,143,148,155,143,161,161,147,144,194,142,152,146,146,487,573,145,139,138,141,143,141,147,142,145,143,144,146,141,140,138,145,150,143,145,154,138,143,174,142,141,148,139],[282,293,294,280,300,289,286,276,172,148,144,154,159,281,145,152,142,141,156,197,151,154,154,161,1283,232,149,149,152,147,143,147,742,147,142,151,156,152,148,142,147,942,182,141,198,146,143,175,165,149,145,164,159,153,146,140,145,142,148,160,166,191,148,156,143,153,260,143,144,156,152,152,145,147,147,204,151,146,142,141,157,146,142,144,151,144,143,146,143,141,140,154,145,142,148,224,224,206,207,164,194,142,155,218,156,154,152,145,295,147,143,150,155,143,162,163,149,143,198,143,153,148,149,518,610,146,139,139,142,143,142,147,143,148,144,146,149,141,140,139,146,152,144,146,156,140,143,177,143,142,151,141],[280,294,296,281,302,289,287,282,175,148,145,156,162,291,148,154,143,142,160,197,153,157,156,164,1350,239,152,152,155,149,145,149,781,151,145,153,159,153,149,144,149,1014,185,142,201,147,146,177,168,149,146,167,161,155,147,142,148,143,151,161,169,198,148,159,144,156,271,144,146,158,155,154,146,147,149,214,154,148,143,143,159,148,144,146,153,147,145,148,145,142,142,156,148,145,150,233,236,215,213,169,198,143,158,226,159,157,156,147,306,147,145,152,158,146,165,165,149,146,201,143,156,150,150,552,640,147,140,141,143,146,142,149,145,149,145,147,148,143,142,139,148,154,145,148,160,141,146,182,146,144,152,142],[282,296,297,284,302,287,287,279,177,151,147,158,161,307,148,157,143,143,164,199,153,158,159,164,1449,244,152,154,157,151,146,149,832,150,145,154,161,155,149,145,152,1071,186,142,206,150,146,180,170,150,146,169,163,156,148,142,148,144,152,162,171,200,149,160,143,156,279,145,147,157,155,155,147,149,150,221,156,148,145,142,162,149,144,147,154,147,146,149,145,143,142,158,149,144,152,239,242,221,219,170,203,143,158,236,160,158,157,148,313,148,145,153,160,147,167,168,151,146,207,145,157,150,152,577,671,150,142,140,143,146,144,152,146,150,147,149,149,144,142,140,149,156,146,148,161,141,146,186,147,145,154,143],[279,293,293,283,299,287,286,277,178,149,146,157,163,316,148,157,143,142,164,198,154,159,158,165,1496,250,153,153,156,150,146,149,875,151,146,153,162,156,149,144,151,1122,188,143,208,149,145,181,171,151,148,168,162,157,148,142,150,144,151,164,172,203,149,160,144,157,284,145,146,159,155,155,147,150,151,226,157,148,144,142,161,149,143,148,155,146,146,149,144,142,142,157,149,145,151,243,246,230,225,170,207,144,160,242,160,159,157,148,322,150,147,154,161,146,166,170,150,147,210,144,157,151,152,605,700,150,142,141,143,146,144,152,146,151,146,150,150,144,143,140,150,155,146,149,161,141,146,188,147,144,154,143],[280,293,295,278,300,288,286,276,179,151,147,159,165,331,150,158,145,142,165,201,155,161,160,168,1534,254,154,155,157,152,147,150,896,153,147,155,162,156,151,145,153,1170,189,142,210,151,147,183,173,152,149,171,165,158,149,144,150,145,152,166,174,206,151,161,146,158,288,146,148,160,156,156,148,151,151,231,158,149,145,144,162,150,146,148,156,149,147,149,147,143,143,158,150,144,152,250,258,237,230,173,209,145,161,248,162,161,158,150,333,151,147,153,164,147,169,171,152,147,212,145,159,153,154,627,726,152,141,143,144,146,144,152,147,152,147,151,152,145,143,140,152,156,148,149,162,142,147,189,148,145,154,144],[280,292,295,280,300,284,287,278,180,154,147,160,167,338,150,159,143,143,168,198,157,161,160,168,1614,257,155,157,158,151,148,151,924,153,148,157,164,158,151,146,153,1215,191,144,212,150,148,185,174,152,149,172,167,159,150,143,150,146,154,167,176,209,152,163,145,158,294,145,148,160,155,156,148,150,152,238,159,150,145,145,165,151,145,149,157,150,149,150,147,144,143,159,150,146,153,255,263,239,237,174,214,144,161,254,162,162,159,151,344,152,149,156,164,148,170,172,152,148,216,145,160,153,156,654,761,150,144,142,144,147,146,151,147,153,148,152,153,147,143,142,152,157,147,149,165,143,148,191,148,146,157,145],[281,292,290,281,299,288,285,275,182,153,149,159,168,352,150,159,144,143,169,199,157,161,161,169,1644,265,156,157,159,154,148,152,957,155,147,156,165,159,152,146,153,1275,193,143,215,151,148,186,176,154,148,174,167,161,151,144,150,146,154,169,177,211,153,163,146,159,300,146,149,161,157,157,149,153,153,236,160,152,147,144,165,151,148,148,156,151,149,150,147,144,144,162,152,147,154,260,271,248,240,176,217,145,165,262,163,163,161,151,351,152,149,157,166,149,171,173,152,148,217,146,161,155,157,673,772,153,143,143,146,148,145,153,148,154,150,152,154,147,145,142,152,159,149,150,166,144,149,196,149,148,157,145],[278,290,293,276,297,286,284,276,182,154,148,162,170,357,152,160,146,144,167,199,157,162,162,170,1669,267,155,157,160,154,148,151,980,154,148,158,166,159,152,147,153,1292,195,144,216,152,148,188,178,153,149,174,167,160,150,144,151,146,155,168,178,214,154,164,146,160,303,146,149,162,159,158,149,152,154,245,160,151,146,145,166,152,147,150,157,151,148,152,147,145,144,162,152,146,155,264,278,250,243,176,222,146,165,270,165,162,162,152,352,153,149,158,167,149,171,175,152,149,217,148,160,154,158,691,795,153,143,143,145,149,146,153,148,153,150,152,154,147,144,142,153,160,149,151,166,144,148,197,149,147,158,145],[279,291,289,280,298,286,286,277,184,154,148,161,168,368,152,161,145,145,170,197,160,163,161,170,1750,271,157,158,159,154,149,151,1016,155,148,159,166,161,153,148,154,1354,197,144,219,154,149,188,179,154,151,175,169,162,153,145,151,147,156,170,181,216,154,165,147,160,308,148,150,163,160,159,151,153,155,250,161,152,147,145,168,151,147,150,159,152,149,152,149,146,144,162,151,146,155,266,283,260,249,177,224,147,167,274,166,164,163,152,365,153,150,158,169,149,172,176,154,150,221,148,162,156,159,713,821,154,144,144,145,148,146,155,148,154,151,153,154,149,146,143,154,160,150,151,168,144,149,198,150,149,159,146],[282,292,298,277,297,287,286,276,183,154,148,162,172,378,153,161,147,145,174,198,158,165,163,172,1754,272,156,159,161,155,149,153,1016,156,149,160,168,161,153,148,155,1389,196,144,219,154,150,190,180,155,151,176,170,162,152,144,152,147,156,169,182,217,154,165,147,162,309,147,150,163,160,159,151,153,155,252,161,152,147,145,167,153,148,152,159,153,151,154,150,145,145,163,152,148,155,275,291,264,250,178,225,147,167,275,166,166,163,153,373,154,150,159,169,151,174,177,153,150,224,148,163,156,160,738,841,154,145,144,146,150,147,154,149,154,151,154,155,149,145,143,154,162,150,151,168,144,150,199,151,149,159,146],[274,287,299,276,295,287,282,273,184,154,148,161,170,382,151,161,145,145,173,198,158,164,160,174,1798,277,157,160,160,156,148,150,1055,155,150,160,173,161,155,148,157,1418,200,145,221,152,150,190,178,154,150,177,171,164,152,145,152,146,157,170,182,221,154,165,147,162,315,148,151,164,160,160,152,153,157,252,161,152,146,145,169,152,148,151,159,153,150,152,150,146,144,164,153,146,156,273,293,264,256,179,227,147,168,281,166,165,163,152,375,154,150,160,169,150,174,176,153,149,223,147,162,156,157,739,852,156,145,144,147,149,147,154,148,154,150,154,156,148,146,143,153,162,150,152,169,145,149,200,150,147,160,144],[277,292,315,278,297,290,283,277,185,155,150,162,171,392,153,162,146,146,175,196,159,166,163,174,1826,280,157,160,161,156,150,152,1072,156,150,160,168,161,154,147,156,1465,199,146,223,153,150,191,181,155,150,177,171,163,154,145,153,148,158,173,182,223,154,166,147,162,313,148,150,164,162,160,152,154,155,259,162,151,145,145,171,153,148,152,160,154,150,153,149,147,145,164,153,147,156,276,301,274,261,178,230,147,168,287,168,166,164,153,381,156,152,160,171,151,175,177,155,150,225,147,162,157,160,754,866,156,145,145,146,151,147,155,150,155,151,156,156,150,147,144,155,160,151,152,170,146,151,201,151,150,162,147],[279,294,280,279,291,270,283,262,178,142,136,152,162,402,143,156,138,136,171,193,148,154,155,162,1902,280,148,154,153,146,142,146,1095,144,139,151,160,154,147,140,146,1533,196,137,220,143,138,187,176,146,142,173,168,164,149,139,143,136,148,165,180,224,148,161,139,159,325,144,142,157,154,152,142,146,150,264,158,147,141,140,163,144,137,143,152,147,143,146,142,141,139,163,147,138,148,284,310,282,268,177,237,141,168,297,161,161,161,147,393,149,146,153,169,145,175,181,146,143,228,140,161,152,156,815,927,151,140,141,137,143,139,150,144,151,147,150,152,146,142,141,149,157,145,147,169,141,147,209,149,145,162,144],[547,582,583,549,590,565,557,537,175,173,174,173,172,175,169,170,168,166,166,174,173,175,175,173,194,176,171,169,169,168,164,165,187,175,174,173,172,171,169,169,167,183,168,164,180,174,173,175,173,172,169,172,168,166,164,164,174,173,173,174,173,174,167,169,166,166,169,162,173,175,172,172,169,170,169,169,166,164,162,162,174,174,172,170,170,169,166,169,165,164,161,162,172,173,172,174,173,171,168,166,165,162,162,163,172,172,170,168,177,167,164,165,162,162,163,161,171,171,172,168,168,165,166,177,175,161,160,158,169,168,169,167,165,165,163,161,162,160,159,156,168,168,167,166,165,163,163,163,160,159,158,157],[536,583,584,549,597,569,577,538,195,180,182,185,184,216,178,179,174,173,178,228,184,184,188,186,505,217,181,177,181,177,172,175,349,183,181,182,182,181,178,176,175,406,193,171,215,184,182,194,191,182,178,189,182,177,172,170,183,180,184,185,190,201,178,182,174,176,223,171,180,184,185,184,178,177,177,194,179,175,171,170,188,183,179,179,181,177,174,178,176,170,171,175,180,179,181,211,203,196,194,184,191,171,173,190,184,182,181,178,246,175,174,176,177,172,184,178,183,178,200,176,179,176,173,318,320,169,166,165,177,177,178,178,174,176,172,171,173,167,167,165,178,178,175,174,178,171,171,186,169,169,171,166],[543,576,584,546,601,567,559,537,213,190,187,194,194,265,184,188,178,177,188,268,190,193,194,196,902,255,190,183,189,184,179,183,557,189,186,191,190,188,184,181,183,685,211,175,238,189,187,210,204,189,182,202,194,186,180,175,188,184,189,196,202,226,181,189,179,187,275,177,187,194,191,193,184,183,184,214,189,182,177,177,196,190,184,186,190,182,180,186,181,176,175,185,186,183,188,245,235,220,221,197,217,175,182,217,193,192,188,183,307,182,178,183,186,178,198,194,188,182,225,181,189,183,181,458,494,180,172,171,180,183,180,186,178,182,177,179,176,173,173,171,181,187,180,180,187,174,179,205,175,173,179,171],[542,579,581,550,595,557,563,538,225,194,189,201,204,311,186,194,182,180,195,290,197,199,201,204,1328,288,195,190,198,190,182,189,773,194,188,198,198,195,189,184,189,957,232,179,262,194,191,223,214,194,187,211,202,194,186,177,193,188,195,205,213,242,190,199,183,193,318,182,192,198,198,200,190,188,189,239,194,187,181,181,203,193,187,189,195,188,184,191,187,179,178,193,189,186,194,276,264,241,245,206,235,180,192,246,201,196,194,189,355,187,185,189,194,183,208,204,193,187,247,183,195,190,187,582,655,183,176,175,184,185,184,190,182,189,184,186,186,178,176,174,185,194,185,186,197,178,184,220,181,180,188,176],[546,575,583,545,599,567,562,536,238,200,195,205,212,357,192,200,186,184,205,307,202,207,208,216,1653,319,202,198,207,196,187,197,976,200,192,203,208,201,195,189,195,1207,246,183,279,198,195,237,225,199,191,222,211,203,191,182,197,191,202,213,223,263,195,208,187,202,358,186,195,206,203,207,193,194,195,261,202,193,187,185,209,199,191,195,203,194,188,196,190,184,183,201,195,191,198,303,293,266,268,220,256,186,199,275,207,203,202,194,400,193,189,198,202,188,219,215,198,192,266,188,204,196,195,698,800,189,179,179,188,190,189,195,188,195,189,189,194,183,181,178,192,203,189,192,206,183,189,238,186,185,196,182],[546,577,579,543,597,567,560,538,248,203,196,214,221,400,197,205,189,186,212,318,207,214,214,222,1977,346,206,202,211,198,193,200,1144,202,196,208,214,207,199,191,199,1438,262,187,293,202,198,247,233,204,195,231,217,207,195,185,201,193,205,220,233,279,200,215,190,207,392,189,197,212,208,210,196,198,199,281,207,197,188,189,217,201,194,196,207,196,192,199,194,188,186,208,197,193,202,326,318,289,289,228,274,188,208,304,213,210,206,197,444,197,192,202,210,193,229,226,202,194,278,191,209,199,199,811,921,194,182,183,189,194,190,199,191,199,192,194,198,187,185,181,195,207,193,196,213,186,192,251,190,188,200,186],[541,575,579,541,595,560,560,540,256,207,201,218,227,439,201,214,192,190,220,325,211,219,218,227,2329,372,212,207,215,205,195,203,1314,207,197,212,220,213,203,193,204,1650,271,189,308,204,200,258,243,207,199,239,225,214,199,189,203,196,209,226,242,290,203,219,193,213,427,194,200,218,213,216,199,201,203,304,211,200,192,190,223,204,195,199,211,199,195,202,196,189,188,215,201,195,205,352,338,306,310,238,290,192,212,318,219,213,212,200,474,199,195,207,216,195,234,234,206,196,302,195,214,204,203,893,1047,198,186,185,190,196,193,204,195,203,195,198,201,191,186,184,198,212,196,200,220,187,196,263,194,192,205,188],[546,575,578,541,596,561,561,538,263,210,201,223,230,476,203,216,194,191,225,331,213,221,222,236,2539,390,215,210,219,207,198,205,1451,208,199,215,224,214,205,195,205,1840,280,191,318,206,202,266,247,210,201,245,229,220,202,190,204,196,210,228,246,304,205,223,194,217,454,195,200,223,216,216,201,203,207,321,216,204,193,193,228,206,197,202,214,201,197,205,197,192,190,219,203,195,207,370,361,324,326,243,303,192,220,345,225,219,216,202,517,203,197,210,221,198,240,240,206,198,315,194,217,206,206,986,1174,203,187,186,193,197,194,206,196,207,198,200,204,193,189,184,201,215,199,200,223,189,197,270,197,194,209,189],[541,572,580,544,596,563,557,536,270,211,202,225,236,512,206,219,194,193,232,334,217,227,225,242,2803,408,215,215,222,209,199,209,1580,213,200,219,228,219,207,198,211,2022,291,194,326,208,203,274,254,211,203,250,235,222,205,192,207,197,214,235,253,309,210,229,195,221,475,198,202,224,219,219,204,205,208,340,220,206,195,194,233,208,198,201,217,204,200,207,199,192,192,224,205,198,210,387,383,337,343,250,317,195,224,364,229,222,219,203,545,206,200,214,227,199,247,247,209,201,328,198,222,210,214,1065,1270,203,189,190,195,200,195,209,198,209,201,205,206,194,193,187,204,218,199,203,229,190,200,280,199,196,211,192],[537,577,570,544,590,560,557,535,273,213,204,228,240,547,207,223,196,194,237,336,219,230,228,246,2999,429,217,218,225,213,202,209,1690,213,202,222,235,222,211,200,213,2176,298,196,337,209,204,281,259,214,206,255,239,224,207,195,209,198,216,240,260,326,212,233,199,226,499,200,205,226,224,224,206,209,213,358,222,208,198,196,237,210,198,204,222,206,201,210,201,195,194,229,206,200,214,410,407,363,360,256,325,197,229,387,232,228,222,206,571,209,202,216,234,202,251,253,212,202,338,198,225,214,213,1141,1344,208,193,192,196,202,197,212,202,211,202,206,211,197,194,190,207,222,203,205,233,193,201,292,202,198,217,194],[538,574,577,538,594,559,556,534,278,215,205,232,246,575,210,227,199,195,242,342,222,233,232,248,3181,436,220,221,229,214,204,211,1765,214,204,225,240,226,214,201,216,2326,305,196,343,211,205,285,264,216,206,259,242,227,210,195,211,200,218,243,267,331,214,238,200,231,518,202,206,231,225,225,209,211,214,374,226,210,199,196,240,211,200,207,225,207,202,211,204,197,196,229,210,200,216,420,427,380,374,263,338,197,233,409,237,231,227,208,605,209,204,220,236,205,254,258,214,206,346,201,229,214,219,1220,1422,211,192,192,197,203,200,214,202,213,204,207,214,199,194,190,210,224,205,208,237,193,204,298,203,199,220,196],[536,567,574,545,588,555,556,536,282,218,207,236,250,603,213,231,200,197,248,338,224,235,233,250,3386,451,223,224,232,217,206,213,1903,219,206,225,242,228,216,203,216,2480,311,197,354,215,208,291,269,218,208,263,247,231,211,197,212,201,219,248,269,340,217,240,201,232,535,205,210,236,227,228,209,213,217,389,230,212,201,199,241,215,203,209,227,211,206,213,206,198,197,234,212,203,218,440,447,393,390,264,350,200,238,424,241,237,231,212,625,214,205,223,242,207,259,262,216,206,356,202,232,219,221,1281,1501,214,194,194,200,205,201,216,204,215,207,211,217,201,196,193,213,229,206,209,244,195,207,305,207,202,225,197],[537,564,576,541,590,557,556,532,288,220,210,236,249,633,215,231,201,197,252,340,228,238,236,258,3496,463,225,229,234,217,207,214,1987,217,207,228,245,230,217,203,221,2593,318,199,360,214,209,294,272,220,210,267,250,236,213,198,215,204,223,252,276,348,218,243,204,234,548,204,210,235,229,230,211,215,221,406,232,213,203,200,249,214,203,210,229,213,207,215,207,199,197,237,213,204,220,450,468,411,401,269,360,202,240,449,244,236,235,212,653,213,207,223,245,207,262,265,218,209,365,202,236,220,225,1344,1570,216,194,195,200,206,202,218,205,218,210,215,220,203,197,194,214,233,207,209,247,196,208,311,206,204,227,199],[534,566,575,538,590,559,554,533,290,222,209,236,255,661,217,235,202,199,256,342,230,242,239,256,3613,471,226,229,234,219,209,217,2041,222,208,231,249,234,219,206,219,2735,319,200,366,217,209,302,275,221,212,269,255,236,216,199,217,205,223,256,279,358,220,245,205,238,561,206,211,239,232,230,214,216,221,417,236,214,203,201,251,216,205,212,230,214,209,215,207,198,199,238,215,204,221,465,484,425,414,274,365,202,246,460,247,242,236,216,668,217,209,228,249,210,265,270,218,210,372,205,236,223,227,1396,1653,217,197,195,201,208,202,220,208,219,211,216,220,206,199,195,215,234,209,213,248,197,209,319,209,205,232,200],[544,568,576,539,583,552,556,536,290,222,210,242,258,691,218,237,204,200,260,342,231,242,240,262,3709,488,229,231,238,222,209,218,2122,225,211,233,251,236,221,207,225,2852,326,201,375,218,211,303,281,224,213,272,256,239,217,201,217,206,227,258,280,364,223,246,206,241,574,207,211,242,235,233,215,220,225,429,238,217,204,201,253,218,207,213,231,216,211,217,209,202,200,241,218,205,222,475,499,441,428,276,374,203,248,478,250,244,242,216,697,221,212,230,254,211,268,276,221,212,374,206,238,226,231,1457,1706,221,200,198,201,210,204,222,209,221,214,216,223,207,200,195,219,234,211,215,253,199,211,325,211,207,232,203],[536,568,569,535,584,554,552,528,296,224,211,242,261,709,219,238,205,201,265,343,232,247,244,268,3843,495,230,234,240,224,212,219,2206,226,211,237,253,237,223,209,227,2982,329,203,379,220,212,309,281,224,215,275,259,239,217,202,218,206,228,258,289,368,224,250,206,2
[truncated: 2,996,260 more chars]
